# Supplementary material for: An analogous wood barrel theory to explain the occurrence of hormesis: A case study of sulfonamides and erythromycin on Escherichia coli growth
Source: PLoS One. 2017 Jul 17;12(7):e0181321. doi: 10.1371/journal.pone.0181321 (PMC5513561; doi:10.1371/journal.pone.0181321)
Supplement: S1 File — (ZIP) [file pone.0181321.s005.zip]

Archive with 8 entries (7 files):
- Raw data/
- Raw data/1. E. coli OD600 from 0-24 h in MH and LB broth data.xlsx
- Raw data/2. single Ery results in different MH broth.xlsx
- Raw data/3. single SMZ results in different MH broth.xlsx
- Raw data/4. Mixtures of SAs and Ery in 0.4-fold MH.xlsx
- Raw data/5. Correspondence of OD00 with CFU numberxlsx.xlsx
- Raw data/6. Single SM and SD in 0.4-fold MH.xlsx
- Raw data/7. SMZ and Ery in different LB summary.xlsx
