# Supplementary material for: An analogous wood barrel theory to explain the occurrence of hormesis: A case study of sulfonamides and erythromycin on Escherichia coli growth
Source: PLoS One. 2017 Jul 17;12(7):e0181321. doi: 10.1371/journal.pone.0181321 (PMC5513561; doi:10.1371/journal.pone.0181321)
Supplement: S1 File — (ZIP) [file pone.0181321.s005.zip › Raw data/1. E. coli OD600 from 0-24 h in MH and LB broth data.xlsx]

## Sheet: MH broth
Time (h)	0.4 MH			0.6 MH			0.8 MH			1.0 MH
0	0.067	0.066	0.068	0.087	0.086	0.086	0.089	0.082	0.082	0.103	0.098	0.095
1	0.067	0.066	0.069	0.088	0.086	0.086	0.09	0.084	0.082	0.104	0.098	0.096
2	0.071	0.071	0.072	0.09	0.087	0.087	0.088	0.082	0.08	0.104	0.098	0.096
3	0.069	0.069	0.071	0.09	0.089	0.089	0.089	0.083	0.081	0.104	0.098	0.096
4	0.069	0.07	0.071	0.09	0.088	0.088	0.089	0.083	0.081	0.105	0.099	0.096
5	0.071	0.07	0.072	0.092	0.09	0.09	0.09	0.083	0.082	0.106	0.1	0.097
6	0.077	0.078	0.078	0.101	0.099	0.099	0.095	0.088	0.087	0.109	0.103	0.1
7	0.103	0.103	0.103	0.139	0.138	0.138	0.118	0.11	0.109	0.121	0.119	0.115
8	0.143	0.142	0.14	0.197	0.196	0.196	0.185	0.174	0.171	0.19	0.18	0.164
9	0.185	0.191	0.185	0.268	0.262	0.262	0.278	0.262	0.258	0.318	0.341	0.3
10	0.256	0.266	0.254	0.373	0.362	0.362	0.414	0.391	0.373	0.468	0.471	0.485
11	0.302	0.308	0.301	0.445	0.432	0.432	0.466	0.422	0.395	0.556	0.536	0.518
12	0.324	0.328	0.322	0.482	0.471	0.471	0.519	0.504	0.447	0.586	0.564	0.56
13	0.334	0.346	0.338	0.501	0.491	0.491	0.613	0.588	0.544	0.638	0.626	0.621
14	0.345	0.351	0.348	0.517	0.515	0.515	0.648	0.624	0.584	0.744	0.69	0.675
15	0.348	0.356	0.353	0.525	0.52	0.52	0.672	0.651	0.609	0.79	0.736	0.727
16	0.351	0.358	0.356	0.531	0.526	0.525	0.691	0.68	0.648	0.824	0.774	0.766
17	0.352	0.359	0.356	0.535	0.53	0.53	0.712	0.69	0.677	0.851	0.814	0.805
18	0.349	0.357	0.354	0.531	0.53	0.53	0.718	0.706	0.684	0.872	0.845	0.836
19	0.348	0.356	0.35	0.535	0.531	0.531	0.722	0.714	0.699	0.884	0.869	0.858
20	0.349	0.359	0.35	0.537	0.528	0.528	0.725	0.715	0.699	0.896	0.889	0.874
21	0.353	0.36	0.353	0.538	0.535	0.533	0.719	0.717	0.7	0.897	0.898	0.879
22	0.353	0.359	0.352	0.535	0.531	0.535	0.713	0.712	0.694	0.904	0.904	0.885
23	0.35	0.357	0.35	0.529	0.529	0.529	0.713	0.712	0.693	0.904	0.905	0.887
24	0.349	0.356	0.349	0.53	0.525	0.525	0.708	0.709	0.691	0.899	0.908	0.887

## Sheet: LB broth
Time (h)	0.4 LB			0.6 LB			0.8 LB			1.0 LB
0	0.097	0.097	0.095	0.107	0.112	0.106	0.11	0.109	0.108	0.113	0.111	0.118
1	0.097	0.097	0.096	0.106	0.11	0.103	0.108	0.108	0.107	0.112	0.11	0.116
2	0.097	0.097	0.095	0.105	0.11	0.104	0.108	0.108	0.107	0.112	0.11	0.116
3	0.097	0.098	0.096	0.106	0.111	0.104	0.109	0.108	0.107	0.113	0.112	0.118
4	0.103	0.103	0.101	0.109	0.114	0.107	0.113	0.114	0.113	0.118	0.116	0.122
5	0.123	0.123	0.123	0.126	0.129	0.122	0.141	0.145	0.142	0.149	0.146	0.152
6	0.186	0.187	0.186	0.173	0.177	0.164	0.219	0.239	0.228	0.264	0.25	0.255
7	0.305	0.306	0.308	0.273	0.269	0.239	0.391	0.432	0.414	0.501	0.478	0.479
8	0.403	0.412	0.407	0.39	0.386	0.348	0.603	0.644	0.629	0.757	0.732	0.741
9	0.469	0.479	0.473	0.48	0.476	0.432	0.693	0.742	0.721	0.882	0.847	0.849
10	0.492	0.503	0.497	0.557	0.548	0.492	0.783	0.821	0.812	0.992	0.967	0.982
11	0.509	0.517	0.514	0.623	0.612	0.549	0.826	0.848	0.845	1.059	1.03	1.064
12	0.519	0.527	0.526	0.657	0.662	0.603	0.846	0.868	0.866	1.084	1.053	1.085
13	0.534	0.541	0.54	0.668	0.677	0.631	0.866	0.888	0.887	1.106	1.076	1.108
14	0.545	0.551	0.551	0.684	0.696	0.65	0.882	0.904	0.905	1.124	1.092	1.124
15	0.556	0.562	0.564	0.693	0.704	0.657	0.898	0.922	0.921	1.14	1.108	1.139
16	0.568	0.572	0.575	0.706	0.717	0.67	0.913	0.938	0.938	1.158	1.125	1.156
17	0.578	0.582	0.586	0.721	0.733	0.683	0.924	0.951	0.952	1.169	1.134	1.167
18	0.59	0.595	0.597	0.73	0.742	0.691	0.936	0.964	0.964	1.182	1.147	1.181
19	0.602	0.605	0.611	0.738	0.752	0.699	0.95	0.978	0.979	1.196	1.16	1.194
20	0.603	0.606	0.602	0.745	0.76	0.706	0.963	0.993	0.994	1.21	1.172	1.207
21	0.605	0.607	0.603	0.754	0.768	0.713	0.974	1.003	1.003	1.221	1.179	1.215
22	0.609	0.61	0.618	0.76	0.773	0.718	0.984	1.014	1.015	1.232	1.194	1.23
23	0.609	0.612	0.61	0.766	0.782	0.725	0.995	1.026	1.026	1.235	1.199	1.231
24	0.61	0.613	0.61	0.767	0.786	0.726	0.998	1.028	1.03	1.232	1.201	1.232
