# Supplementary material for: An analogous wood barrel theory to explain the occurrence of hormesis: A case study of sulfonamides and erythromycin on Escherichia coli growth
Source: PLoS One. 2017 Jul 17;12(7):e0181321. doi: 10.1371/journal.pone.0181321 (PMC5513561; doi:10.1371/journal.pone.0181321)
Supplement: S1 File — (ZIP) [file pone.0181321.s005.zip › Raw data/2. single Ery results in different MH broth.xlsx]

## Sheet: 0.4 MH
Raw data							1	2	3	4	5	6	7	8	9	10	11	12	13	14	15	16	17	18	19	20	21	22	23	24	25	26	27	28	29	30	31	32	33	34	35	36	37	38	39	40	41	42	43
10h	0.3031	10:00:06				0	0.307	0.303	0.311	0.313	0.299	0.294	0.313	0.326	0.324	0.308	0.294	0.29	0.314	0.308	0.287	0.276	0.327	0.295	0.297	0.316	0.322	0.313	0.334	0.301	0.327	0.326	0.326	0.331	0.326	0.329	0.267	0.311	0.317	0.237	0.239	0.251	0.167	0.167	0.189	0.318	0.105	0.113	0.123
12 h	0.3338	11:00:06				0	0.339	0.336	0.347	0.346	0.331	0.325	0.353	0.364	0.365	0.342	0.329	0.326	0.35	0.349	0.323	0.315	0.371	0.341	0.343	0.352	0.366	0.358	0.38	0.357	0.377	0.377	0.382	0.385	0.382	0.365	0.347	0.373	0.376	0.331	0.332	0.341	0.262	0.262	0.293	0.345	0.154	0.165	0.18
14 h	0.3565	12:00:06				0	0.359	0.358	0.368	0.369	0.349	0.349	0.376	0.389	0.391	0.358	0.35	0.347	0.373	0.372	0.346	0.339	0.401	0.372	0.375	0.358	0.395	0.388	0.412	0.396	0.411	0.412	0.419	0.422	0.419	0.382	0.392	0.412	0.415	0.38	0.38	0.388	0.347	0.347	0.36	0.354	0.222	0.244	0.273
16 h	0.3706	13:00:06				0	0.376	0.374	0.387	0.384	0.369	0.362	0.394	0.406	0.413	0.37	0.366	0.364	0.39	0.392	0.363	0.357	0.421	0.395	0.397	0.384	0.417	0.409	0.435	0.421	0.432	0.433	0.448	0.45	0.448	0.395	0.425	0.442	0.444	0.416	0.416	0.425	0.401	0.401	0.408	0.368	0.298	0.317	0.344
18 h	0.3832	14:00:06				0	0.388	0.387	0.402	0.4	0.38	0.384	0.425	0.423	0.426	0.373	0.386	0.381	0.402	0.41	0.375	0.38	0.435	0.409	0.414	0.379	0.429	0.419	0.445	0.431	0.44	0.441	0.461	0.462	0.461	0.398	0.446	0.458	0.459	0.435	0.434	0.443	0.43	0.43	0.434	0.371	0.351	0.368	0.394
20 h	0.393	15:00:06				0	0.403	0.395	0.408	0.412	0.386	0.381	0.425	0.428	0.444	0.379	0.387	0.393	0.41	0.411	0.391	0.38	0.444	0.419	0.42	0.384	0.43	0.425	0.451	0.433	0.441	0.446	0.464	0.467	0.464	0.402	0.453	0.462	0.464	0.443	0.443	0.452	0.45	0.45	0.455	0.377	0.387	0.4	0.427
22 h	0.3934	16:00:06				0	0.4	0.399	0.412	0.416	0.395	0.39	0.437	0.437	0.449	0.379	0.391	0.399	0.421	0.417	0.398	0.399	0.444	0.426	0.428	0.387	0.43	0.425	0.448	0.429	0.439	0.442	0.461	0.465	0.461	0.406	0.455	0.459	0.461	0.446	0.445	0.453	0.462	0.462	0.463	0.38	0.413	0.422	0.45
24 h	0.3951	17:00:06				0	0.404	0.407	0.417	0.402	0.388	0.386	0.437	0.436	0.46	0.381	0.391	0.395	0.417	0.415	0.393	0.391	0.445	0.431	0.436	0.389	0.425	0.421	0.443	0.425	0.434	0.439	0.458	0.461	0.458	0.407	0.449	0.456	0.456	0.442	0.44	0.449	0.469	0.469	0.471	0.382	0.426	0.433	0.461
0 h	0.0695	00:00:00				0	0.068	0.068	0.068	0.068	0.068	0.067	0.068	0.067	0.067	0.069	0.07	0.069	0.069	0.069	0.069	0.068	0.069	0.068	0.068	0.067	0.069	0.069	0.07	0.069	0.069	0.069	0.068	0.068	0.068	0.068	0.069	0.069	0.07	0.071	0.07	0.069	0.068	0.068	0.069	0.068	0.07	0.071	0.072
	Concentration		0 h			10 h			12 h			14 h			16 h			18 h			20 h			22 h			24 h
	0		0.069	0.07	0.069	0.308	0.316	0.329	0.342	0.329	0.326	0.358	0.35	0.347	0.37	0.366	0.364	0.373	0.386	0.381	0.379	0.387	0.393	0.379	0.391	0.399	0.381	0.391	0.395
	1		0.068	0.068	0.067	0.313	0.299	0.294	0.346	0.331	0.325	0.369	0.349	0.349	0.384	0.369	0.362	0.4	0.38	0.384	0.412	0.386	0.381	0.416	0.395	0.39	0.402	0.388	0.386
	2		0.068	0.067	0.067	0.313	0.326	0.324	0.353	0.364	0.365	0.376	0.389	0.391	0.394	0.406	0.413	0.425	0.423	0.426	0.425	0.428	0.444	0.437	0.437	0.449	0.437	0.436	0.46
	3		0.07	0.069	0.069	0.294	0.29	0.314	0.329	0.326	0.35	0.35	0.347	0.373	0.366	0.364	0.39	0.386	0.381	0.402	0.387	0.393	0.41	0.391	0.399	0.421	0.391	0.395	0.417
	4		0.069	0.069	0.068	0.308	0.287	0.276	0.349	0.323	0.315	0.372	0.346	0.339	0.392	0.363	0.357	0.41	0.375	0.38	0.411	0.391	0.38	0.417	0.398	0.399	0.415	0.393	0.391
	5		0.069	0.068	0.068	0.327	0.295	0.297	0.371	0.341	0.343	0.401	0.372	0.375	0.421	0.395	0.397	0.435	0.409	0.414	0.444	0.419	0.42	0.444	0.426	0.428	0.445	0.431	0.436
	6		0.069	0.069	0.07	0.322	0.313	0.334	0.366	0.358	0.38	0.395	0.388	0.412	0.417	0.409	0.435	0.429	0.419	0.445	0.43	0.425	0.451	0.43	0.425	0.448	0.425	0.421	0.443
	7		0.069	0.069	0.069	0.301	0.327	0.326	0.357	0.377	0.377	0.396	0.411	0.412	0.421	0.432	0.433	0.431	0.44	0.441	0.433	0.441	0.446	0.429	0.439	0.442	0.425	0.434	0.439
	8		0.068	0.068	0.068	0.326	0.331	0.326	0.382	0.385	0.382	0.419	0.422	0.419	0.448	0.45	0.448	0.461	0.462	0.461	0.464	0.467	0.464	0.461	0.465	0.461	0.458	0.461	0.458
	9		0.069	0.069	0.07	0.267	0.311	0.317	0.347	0.373	0.376	0.392	0.412	0.415	0.425	0.442	0.444	0.446	0.458	0.459	0.453	0.462	0.464	0.455	0.459	0.461	0.449	0.456	0.456
	10		0.071	0.07	0.069	0.237	0.239	0.251	0.331	0.332	0.341	0.38	0.38	0.388	0.416	0.416	0.425	0.435	0.434	0.443	0.443	0.443	0.452	0.446	0.445	0.453	0.442	0.44	0.449
	11		0.068	0.068	0.069	0.167	0.167	0.189	0.262	0.262	0.293	0.347	0.347	0.36	0.401	0.401	0.408	0.43	0.43	0.434	0.45	0.45	0.455	0.462	0.462	0.463	0.469	0.469	0.471
	12		0.07	0.071	0.072	0.105	0.113	0.123	0.154	0.165	0.18	0.222	0.244	0.273	0.298	0.317	0.344	0.351	0.368	0.394	0.387	0.4	0.427	0.413	0.422	0.45	0.426	0.433	0.461
	13		0.072	0.071	0.07	0.081	0.081	0.086	0.11	0.112	0.128	0.156	0.158	0.178	0.224	0.228	0.259	0.295	0.296	0.32	0.34	0.344	0.362	0.373	0.376	0.389	0.393	0.397	0.408
	14		0.068	0.068	0.068	0.071	0.071	0.072	0.072	0.072	0.077	0.105	0.115	0.118	0.186	0.1186	0.174	0.115	0.115	0.14	0.148	0.148	0.172	0.192	0.192	0.209	0.244	0.244	0.247
	15		0.069	0.068	0.068	0.068	0.069	0.067	0.069	0.068	0.069	0.097	0.097	0.098	0.099	0.098	0.099	0.083	0.078	0.083	0.108	0.128	0.135	0.152	0.156	0.148	0.158	0.156	0.148
Substract the value at t=0
	Concentration					10 h			12 h			14 h			16 h			18 h			20 h			22 h			24 h
	0					0.239	0.246	0.26	0.273	0.259	0.257	0.289	0.28	0.278	0.301	0.296	0.295	0.304	0.316	0.312	0.31	0.317	0.324	0.31	0.321	0.33	0.312	0.321	0.326
	1					0.245	0.231	0.227	0.278	0.263	0.258	0.301	0.281	0.282	0.316	0.301	0.295	0.332	0.312	0.317	0.344	0.318	0.314	0.348	0.327	0.323	0.334	0.32	0.319
	2					0.245	0.259	0.257	0.285	0.297	0.298	0.308	0.322	0.324	0.326	0.339	0.346	0.357	0.356	0.359	0.357	0.361	0.377	0.369	0.37	0.382	0.369	0.369	0.393
	3					0.224	0.221	0.245	0.259	0.257	0.281	0.28	0.278	0.304	0.296	0.295	0.321	0.316	0.312	0.333	0.317	0.324	0.341	0.321	0.33	0.352	0.321	0.326	0.348
	4					0.239	0.218	0.208	0.28	0.254	0.247	0.303	0.277	0.271	0.323	0.294	0.289	0.341	0.306	0.312	0.342	0.322	0.312	0.348	0.329	0.331	0.346	0.324	0.323
	5					0.258	0.227	0.229	0.302	0.273	0.275	0.332	0.304	0.307	0.352	0.327	0.329	0.366	0.341	0.346	0.375	0.351	0.352	0.375	0.358	0.36	0.376	0.363	0.368
	6					0.253	0.244	0.264	0.297	0.289	0.31	0.326	0.319	0.342	0.348	0.34	0.365	0.36	0.35	0.375	0.361	0.356	0.381	0.361	0.356	0.378	0.356	0.352	0.373
	7					0.232	0.258	0.257	0.288	0.308	0.308	0.327	0.342	0.343	0.352	0.363	0.364	0.362	0.371	0.372	0.364	0.372	0.377	0.36	0.37	0.373	0.356	0.365	0.37
	8					0.258	0.263	0.258	0.314	0.317	0.314	0.351	0.354	0.351	0.38	0.382	0.38	0.393	0.394	0.393	0.396	0.399	0.396	0.393	0.397	0.393	0.39	0.393	0.39
	9					0.198	0.242	0.247	0.278	0.304	0.306	0.323	0.343	0.345	0.356	0.373	0.374	0.377	0.389	0.389	0.384	0.393	0.394	0.386	0.39	0.391	0.38	0.387	0.386
	10					0.166	0.169	0.182	0.26	0.262	0.272	0.309	0.31	0.319	0.345	0.346	0.356	0.364	0.364	0.374	0.372	0.373	0.383	0.375	0.375	0.384	0.371	0.37	0.38
	11					0.099	0.099	0.12	0.194	0.194	0.224	0.279	0.279	0.291	0.333	0.333	0.339	0.362	0.362	0.365	0.382	0.382	0.386	0.394	0.394	0.394	0.401	0.401	0.402
	12					0.035	0.042	0.051	0.084	0.094	0.108	0.152	0.173	0.201	0.228	0.246	0.272	0.281	0.297	0.322	0.317	0.329	0.355	0.343	0.351	0.378	0.356	0.362	0.389
	13					0.009	0.01	0.016	0.038	0.041	0.058	0.084	0.087	0.108	0.152	0.157	0.189	0.223	0.225	0.25	0.268	0.273	0.292	0.301	0.305	0.319	0.321	0.326	0.338
	14					0.003	0.003	0.004	0.004	0.004	0.009	0.037	0.047	0.05	0.118	0.0506	0.106	0.047	0.047	0.072	0.08	0.08	0.104	0.124	0.124	0.141	0.176	0.176	0.179
	15					-0.001	0.001	-0.001	0	0	0.001	0.028	0.029	0.03	0.03	0.03	0.031	0.014	0.01	0.015	0.039	0.06	0.067	0.083	0.088	0.08	0.089	0.088	0.08
%Control
	Concentration
	0
	1					102.51	93.9024	87.3077	101.832	101.544	100.389	104.152	100.357	101.439	104.983	101.689	100	109.211	98.7342	101.603	110.968	100.315	96.9136	112.258	101.869	97.8788	107.051	99.6885	97.8528
	2					102.51	105.285	98.8462	104.396	114.672	115.953	106.574	115	116.547	108.306	114.527	117.288	117.434	112.658	115.064	115.161	113.88	116.358	119.032	115.265	115.758	118.269	114.953	120.552
	3					93.7238	89.8374	94.2308	94.8718	99.2278	109.339	96.8858	99.2857	109.353	98.3389	99.6622	108.814	103.947	98.7342	106.731	102.258	102.208	105.247	103.548	102.804	106.667	102.885	101.558	106.748
	4					100	88.6179	80	102.564	98.0695	96.1089	104.844	98.9286	97.482	107.309	99.3243	97.9661	112.171	96.8354	100	110.323	101.577	96.2963	112.258	102.492	100.303	110.897	100.935	99.0798
	5					107.95	92.2764	88.0769	110.623	105.405	107.004	114.879	108.571	110.432	116.944	110.473	111.525	120.395	107.911	110.897	120.968	110.726	108.642	120.968	111.526	109.091	120.513	113.084	112.883
	6					105.858	99.187	101.538	108.791	111.583	120.623	112.803	113.929	123.022	115.615	114.865	123.729	118.421	110.759	120.192	116.452	112.303	117.593	116.452	110.903	114.545	114.103	109.657	114.417
	7					97.0711	104.878	98.8462	105.495	118.919	119.844	113.149	122.143	123.381	116.944	122.635	123.39	119.079	117.405	119.231	117.419	117.35	116.358	116.129	115.265	113.03	114.103	113.707	113.497
	8					107.95	106.911	99.2308	115.018	122.394	122.179	121.453	126.429	126.259	126.246	129.054	128.814	129.276	124.684	125.962	127.742	125.868	122.222	126.774	123.676	119.091	125	122.43	119.632
	9					82.8452	98.374	95	101.832	117.375	119.066	111.765	122.5	124.101	118.272	126.014	126.78	124.013	123.101	124.679	123.871	123.975	121.605	124.516	121.495	118.485	121.795	120.561	118.405
	10					69.4561	68.6992	70	95.2381	101.158	105.837	106.92	110.714	114.748	114.618	116.892	120.678	119.737	115.19	119.872	120	117.666	118.21	120.968	116.822	116.364	118.91	115.265	116.564
	11					41.4226	40.2439	46.1538	71.0623	74.9035	87.1595	96.5398	99.6429	104.676	110.631	112.5	114.915	119.079	114.557	116.987	123.226	120.505	119.136	127.097	122.741	119.394	128.526	124.922	123.313
	12					14.6444	17.0732	19.6154	30.7692	36.2934	42.0233	52.5952	61.7857	72.3022	75.7475	83.1081	92.2034	92.4342	93.9873	103.205	102.258	103.785	109.568	110.645	109.346	114.545	114.103	112.773	119.325
	13					3.76569	4.06504	6.15385	13.9194	15.8301	22.5681	29.0657	31.0714	38.8489	50.4983	53.0405	64.0678	73.3553	71.2025	80.1282	86.4516	86.1199	90.1235	97.0968	95.0156	96.6667	102.885	101.558	103.681
	14					1.25523	1.21951	1.53846	1.4652	1.5444	3.50195	12.8028	16.7857	17.9856	39.2027	17.0946	35.9322	15.4605	14.8734	23.0769	25.8065	25.2366	32.0988	40	38.6293	42.7273	56.4103	54.8287	54.908
	15					-0.41841	0.406504	-0.384615	0	0	0.389105	9.68858	10.3571	10.7914	9.96678	10.1351	10.5085	4.60526	3.16456	4.80769	12.5806	18.9274	20.679	26.7742	27.4143	24.2424	28.5256	27.4143	24.5399
[truncated: 7 more columns]

## Sheet: 0.6 MH
Raw data							1	2	3	4	5	6	7	8	9	10	11	12	13	14	15	16	17	18	19	20	21	22	23	24	25	26	27	28	29	30	31	32	33	34	35	36	37	38	39	40	41	42	43
10h	0.3031	10:00:06				0	0.57	0.594	0.586	0.547	0.539	0.532	0.546	0.56	0.551	0.519	0.562	0.544	0.6	0.55	0.533	0.545	0.528	0.523	0.523	0.53	0.532	0.521	0.571	0.522	0.509	0.509	0.53	0.515	0.503	0.502	0.512	0.523	0.502	0.518	0.547	0.559	0.516	0.516	0.542	0.547	0.485	0.477	0.453
12 h	0.3338	11:00:06				0	0.577	0.603	0.6	0.558	0.549	0.542	0.556	0.572	0.562	0.517	0.568	0.55	0.608	0.566	0.543	0.556	0.538	0.535	0.535	0.53	0.544	0.532	0.581	0.532	0.522	0.523	0.547	0.532	0.52	0.502	0.528	0.535	0.517	0.537	0.564	0.571	0.543	0.543	0.576	0.549	0.518	0.509	0.51
14 h	0.3565	12:00:06				0	0.579	0.605	0.597	0.56	0.549	0.544	0.559	0.575	0.566	0.516	0.572	0.553	0.612	0.563	0.547	0.561	0.543	0.539	0.539	0.53	0.55	0.54	0.588	0.537	0.527	0.529	0.552	0.537	0.526	0.502	0.533	0.539	0.525	0.542	0.567	0.578	0.566	0.566	0.597	0.549	0.539	0.528	0.551
16 h	0.3706	13:00:06				0	0.582	0.61	0.6	0.562	0.551	0.547	0.565	0.576	0.567	0.516	0.576	0.557	0.616	0.566	0.55	0.564	0.545	0.541	0.541	0.53	0.555	0.545	0.595	0.545	0.534	0.538	0.558	0.544	0.528	0.5	0.54	0.547	0.534	0.549	0.572	0.579	0.581	0.581	0.619	0.549	0.561	0.548	0.581
18 h	0.3832	14:00:06				0	0.574	0.599	0.591	0.551	0.539	0.535	0.551	0.57	0.564	0.516	0.57	0.547	0.61	0.556	0.54	0.553	0.538	0.535	0.535	0.526	0.549	0.537	0.589	0.541	0.529	0.535	0.556	0.546	0.532	0.496	0.54	0.545	0.535	0.549	0.562	0.571	0.593	0.593	0.628	0.545	0.566	0.552	0.59
20 h	0.393	15:00:06				0	0.566	0.593	0.585	0.546	0.532	0.529	0.546	0.561	0.553	0.507	0.558	0.538	0.597	0.553	0.532	0.546	0.529	0.526	0.526	0.524	0.544	0.528	0.582	0.532	0.525	0.532	0.551	0.544	0.531	0.493	0.539	0.543	0.537	0.547	0.559	0.568	0.597	0.597	0.631	0.542	0.576	0.561	0.6
22 h	0.3934	16:00:06				0	0.559	0.586	0.577	0.539	0.527	0.523	0.539	0.553	0.544	0.503	0.549	0.531	0.587	0.54	0.524	0.538	0.521	0.516	0.516	0.517	0.53	0.517	0.57	0.522	0.513	0.519	0.542	0.531	0.523	0.486	0.53	0.531	0.533	0.537	0.551	0.561	0.593	0.593	0.63	0.535	0.582	0.567	0.607
24 h	0.3951	17:00:06				0	0.555	0.581	0.573	0.536	0.524	0.518	0.532	0.547	0.537	0.505	0.544	0.525	0.58	0.534	0.518	0.532	0.515	0.51	0.51	0.509	0.523	0.51	0.562	0.516	0.507	0.512	0.537	0.523	0.514	0.478	0.522	0.524	0.527	0.531	0.546	0.556	0.59	0.59	0.626	0.527	0.585	0.564	0.617
0 h	0.0695	00:00:00				0	0.082	0.081	0.082	0.082	0.08	0.078	0.079	0.08	0.076	0.083	0.083	0.081	0.079	0.078	0.078	0.078	0.078	0.077	0.077	0.077	0.084	0.083	0.081	0.081	0.08	0.079	0.078	0.078	0.078	0.08	0.082	0.08	0.082	0.08	0.082	0.079	0.079	0.079	0.078	0.079	0.084	0.092	0.089
	Concentration		0 h			10 h			12 h			14 h			16 h			18 h			20 h			22 h			24 h
	0		0.083	0.083	0.081	0.519	0.53	0.502	0.517	0.568	0.55	0.516	0.572	0.553	0.516	0.576	0.557	0.516	0.57	0.547	0.507	0.558	0.538	0.503	0.549	0.531	0.505	0.544	0.525
	1		0.082	0.081	0.082	0.57	0.594	0.586	0.577	0.603	0.6	0.579	0.605	0.597	0.582	0.61	0.6	0.574	0.599	0.591	0.566	0.593	0.585	0.559	0.586	0.577	0.535	0.551	0.523
	2		0.082	0.08	0.078	0.547	0.539	0.532	0.558	0.549	0.542	0.56	0.549	0.544	0.562	0.551	0.547	0.551	0.539	0.535	0.546	0.532	0.529	0.539	0.527	0.523	0.536	0.524	0.518
	3		0.079	0.08	0.076	0.546	0.56	0.551	0.556	0.572	0.562	0.559	0.575	0.566	0.565	0.576	0.567	0.551	0.57	0.564	0.546	0.561	0.553	0.539	0.553	0.544	0.532	0.547	0.537
	4		0.083	0.081	0.079	0.562	0.544	0.6	0.568	0.55	0.608	0.572	0.553	0.612	0.576	0.557	0.616	0.57	0.547	0.61	0.558	0.538	0.597	0.549	0.531	0.587	0.544	0.525	0.58
	5		0.078	0.078	0.078	0.55	0.533	0.545	0.566	0.543	0.556	0.563	0.547	0.561	0.566	0.55	0.564	0.556	0.54	0.553	0.553	0.532	0.546	0.54	0.524	0.538	0.534	0.518	0.532
	6		0.078	0.077	0.077	0.528	0.523	0.523	0.538	0.535	0.535	0.543	0.539	0.539	0.545	0.541	0.541	0.538	0.535	0.535	0.529	0.526	0.526	0.521	0.516	0.516	0.535	0.531	0.531
	7		0.084	0.083	0.081	0.532	0.521	0.571	0.544	0.532	0.581	0.55	0.54	0.588	0.555	0.545	0.595	0.549	0.537	0.589	0.544	0.528	0.582	0.53	0.517	0.57	0.553	0.551	0.562
	8		0.081	0.08	0.079	0.522	0.509	0.509	0.532	0.522	0.523	0.537	0.527	0.529	0.545	0.534	0.538	0.541	0.529	0.535	0.532	0.525	0.532	0.522	0.513	0.519	0.566	0.567	0.562
	9		0.078	0.078	0.078	0.53	0.515	0.503	0.547	0.532	0.52	0.552	0.537	0.526	0.558	0.544	0.528	0.556	0.546	0.532	0.551	0.544	0.531	0.542	0.531	0.523	0.567	0.563	0.564
	10		0.082	0.08	0.082	0.512	0.523	0.502	0.528	0.535	0.517	0.533	0.539	0.525	0.54	0.547	0.534	0.54	0.545	0.535	0.539	0.543	0.537	0.53	0.531	0.533	0.552	0.554	0.547
	11		0.08	0.082	0.079	0.518	0.547	0.559	0.537	0.564	0.571	0.542	0.567	0.578	0.549	0.572	0.579	0.549	0.562	0.571	0.547	0.559	0.568	0.537	0.551	0.561	0.531	0.536	0.536
	12		0.079	0.079	0.078	0.516	0.516	0.542	0.543	0.543	0.576	0.566	0.566	0.597	0.581	0.581	0.619	0.593	0.593	0.628	0.597	0.597	0.631	0.593	0.593	0.63	0.529	0.529	0.526
	13		0.084	0.092	0.089	0.485	0.477	0.453	0.518	0.509	0.51	0.539	0.528	0.551	0.561	0.548	0.581	0.566	0.552	0.59	0.576	0.561	0.6	0.582	0.567	0.607	0.515	0.514	0.517
	14		0.086	0.085	0.08	0.179	0.177	0.238	0.253	0.256	0.35	0.353	0.35	0.429	0.423	0.414	0.474	0.456	0.444	0.5	0.483	0.472	0.525	0.504	0.493	0.541	0.452	0.457	0.455
	15		0.08	0.08	0.08	0.081	0.081	0.079	0.08	0.08	0.078	0.08	0.08	0.079	0.082	0.082	0.08	0.08	0.08	0.079	0.08	0.08	0.079	0.08	0.308	0.379	0.281	0.291	0.299
Substract the value at t=0
	Concentration					10 h			12 h			14 h			16 h			18 h			20 h			22 h			24 h
	0					0.436	0.447	0.421	0.434	0.485	0.469	0.433	0.489	0.472	0.433	0.493	0.476	0.433	0.487	0.466	0.424	0.475	0.457	0.42	0.466	0.45	0.422	0.461	0.444
	1					0.488	0.513	0.504	0.495	0.522	0.518	0.497	0.524	0.515	0.5	0.529	0.518	0.492	0.518	0.509	0.484	0.512	0.503	0.477	0.505	0.495	0.453	0.47	0.441
	2					0.465	0.459	0.454	0.476	0.469	0.464	0.478	0.469	0.466	0.48	0.471	0.469	0.469	0.459	0.457	0.464	0.452	0.451	0.457	0.447	0.445	0.454	0.444	0.44
	3					0.467	0.48	0.475	0.477	0.492	0.486	0.48	0.495	0.49	0.486	0.496	0.491	0.472	0.49	0.488	0.467	0.481	0.477	0.46	0.473	0.468	0.453	0.467	0.461
	4					0.479	0.463	0.521	0.485	0.469	0.529	0.489	0.472	0.533	0.493	0.476	0.537	0.487	0.466	0.531	0.475	0.457	0.518	0.466	0.45	0.508	0.461	0.444	0.501
	5					0.472	0.455	0.467	0.488	0.465	0.478	0.485	0.469	0.483	0.488	0.472	0.486	0.478	0.462	0.475	0.475	0.454	0.468	0.462	0.446	0.46	0.456	0.44	0.454
	6					0.45	0.446	0.446	0.46	0.458	0.458	0.465	0.462	0.462	0.467	0.464	0.464	0.46	0.458	0.458	0.451	0.449	0.449	0.443	0.439	0.439	0.457	0.454	0.454
	7					0.448	0.438	0.49	0.46	0.449	0.5	0.466	0.457	0.507	0.471	0.462	0.514	0.465	0.454	0.508	0.46	0.445	0.501	0.446	0.434	0.489	0.469	0.468	0.481
	8					0.441	0.429	0.43	0.451	0.442	0.444	0.456	0.447	0.45	0.464	0.454	0.459	0.46	0.449	0.456	0.451	0.445	0.453	0.441	0.433	0.44	0.485	0.487	0.483
	9					0.452	0.437	0.425	0.469	0.454	0.442	0.474	0.459	0.448	0.48	0.466	0.45	0.478	0.468	0.454	0.473	0.466	0.453	0.464	0.453	0.445	0.489	0.485	0.486
	10					0.43	0.443	0.42	0.446	0.455	0.435	0.451	0.459	0.443	0.458	0.467	0.452	0.458	0.465	0.453	0.457	0.463	0.455	0.448	0.451	0.451	0.47	0.474	0.465
	11					0.438	0.465	0.48	0.457	0.482	0.492	0.462	0.485	0.499	0.469	0.49	0.5	0.469	0.48	0.492	0.467	0.477	0.489	0.457	0.469	0.482	0.451	0.454	0.457
	12					0.437	0.437	0.464	0.464	0.464	0.498	0.487	0.487	0.519	0.502	0.502	0.541	0.514	0.514	0.55	0.518	0.518	0.553	0.514	0.514	0.552	0.45	0.45	0.448
	13					0.401	0.385	0.364	0.434	0.417	0.421	0.455	0.436	0.462	0.477	0.456	0.492	0.482	0.46	0.501	0.492	0.469	0.511	0.498	0.475	0.518	0.431	0.422	0.428
	14					0.093	0.092	0.158	0.167	0.171	0.27	0.267	0.265	0.349	0.337	0.329	0.394	0.37	0.359	0.42	0.397	0.387	0.445	0.418	0.408	0.461	0.366	0.372	0.375
	15					0.001	0.001	-0.001	0	0	-0.002	0	0	-0.001	0.002	0.002	0	0	0	-0.001	0	0	-0.001	0	0.228	0.299	0.201	0.211	0.219
%Control
	Concentration
	0
	1					111.927	114.765	119.715	114.055	107.629	110.448	114.781	107.157	109.11	115.473	107.302	108.824	113.626	106.366	109.227	114.151	107.789	110.066	113.571	108.369	110	107.346	101.952	99.3243
	2					106.651	102.685	107.838	109.677	96.701	98.9339	110.393	95.91	98.7288	110.855	95.5375	98.5294	108.314	94.2505	98.0687	109.434	95.1579	98.6871	108.81	95.9227	98.8889	107.583	96.3124	99.0991
	3					107.11	107.383	112.827	109.908	101.443	103.625	110.855	101.227	103.814	112.24	100.609	103.151	109.007	100.616	104.721	110.142	101.263	104.376	109.524	101.502	104	107.346	101.302	103.829
	4					109.862	103.579	123.753	111.751	96.701	112.793	112.933	96.5235	112.924	113.857	96.5517	112.815	112.471	95.6879	113.948	112.028	96.2105	113.348	110.952	96.5665	112.889	109.242	96.3124	112.838
	5					108.257	101.79	110.926	112.442	95.8763	101.919	112.009	95.91	102.331	112.702	95.7404	102.101	110.393	94.8665	101.931	112.028	95.5789	102.407	110	95.7082	102.222	108.057	95.4447	102.252
	6					103.211	99.7763	105.938	105.991	94.433	97.6546	107.39	94.4785	97.8814	107.852	94.1176	97.479	106.236	94.0452	98.2833	106.368	94.5263	98.2495	105.476	94.206	97.5556	108.294	98.4816	102.252
	7					102.752	97.9866	116.39	105.991	92.5773	106.61	107.621	93.456	107.415	108.776	93.712	107.983	107.39	93.2238	109.013	108.491	93.6842	109.628	106.19	93.133	108.667	111.137	101.518	108.333
	8					101.147	95.9732	102.138	103.917	91.134	94.6695	105.312	91.411	95.339	107.159	92.0892	96.4286	106.236	92.1971	97.8541	106.368	93.6842	99.1247	105	92.9185	97.7778	114.929	105.64	108.784
	9					103.67	97.7629	100.95	108.065	93.6082	94.2431	109.469	93.865	94.9153	110.855	94.5233	94.5378	110.393	96.0986	97.4249	111.557	98.1053	99.1247	110.476	97.2103	98.8889	115.877	105.206	109.459
	10					98.6239	99.1051	99.7625	102.765	93.8144	92.7505	104.157	93.865	93.8559	105.774	94.7262	94.958	105.774	95.4825	97.2103	107.783	97.4737	99.5624	106.667	96.7811	100.222	111.374	102.82	104.73
	11					100.459	104.027	114.014	105.3	99.3814	104.904	106.697	99.182	105.72	108.314	99.3915	105.042	108.314	98.5626	105.579	110.142	100.421	107.002	108.81	100.644	107.111	106.872	98.4816	102.928
	12					100.229	97.7629	110.214	106.912	95.6701	106.183	112.471	99.591	109.958	115.935	101.826	113.655	118.707	105.544	118.026	122.17	109.053	121.007	122.381	110.3	122.667	106.635	97.6139	100.901
	13					91.9725	86.1298	86.4608	100	85.9794	89.7655	105.081	89.1616	97.8814	110.162	92.4949	103.361	111.316	94.4559	107.511	116.038	98.7368	111.816	118.571	101.931	115.111	102.133	91.5401	96.3964
	14					21.3303	20.5817	37.5297	38.4793	35.2577	57.5693	61.6628	54.1922	73.9407	77.8291	66.7343	82.7731	85.4503	73.7166	90.1288	93.6321	81.4737	97.3742	99.5238	87.5536	102.444	86.7299	80.6941	84.4595
	15					0.229358	0.223714	-0.23753	0	0	-0.426439	0	0	-0.211864	0.461894	0.40568	0	0	0	-0.214592	0	0	-0.218818	0	48.927	66.4444	47.6303	45.7701	49.3243
[truncated: 7 more columns]

## Sheet: 0.8 MH
Raw data	well/s	Concentration (mg/L)	0 h					10 h			12 h			14 h			16 h			18 h			20 h			22 h			24 h
	51-55	Control	0.071	0.07	0.07	0.07	0.07	0.33	0.33	0.343	0.362	0.363	0.379	0.38	0.378	0.397	0.397	0.392	0.407	0.395	0.39	0.412	0.399	0.395	0.412	0.399	0.397	0.416	0.4	0.398	0.418
	11-15	0.005	0.069	0.068	0.069	0.07	0.069	0.333	0.322	0.336	0.373	0.364	0.382	0.394	0.383	0.403	0.402	0.396	0.414	0.406	0.398	0.418	0.404	0.395	0.418	0.405	0.398	0.418	0.406	0.399	0.42
	16-20	0.009	0.068	0.068	0.068	0.068	0.068	0.326	0.317	0.315	0.376	0.367	0.365	0.395	0.387	0.385	0.403	0.396	0.394	0.402	0.396	0.394	0.4	0.394	0.392	0.403	0.397	0.396	0.404	0.397	0.397
	21-25	0.01225	0.07	0.069	0.069	0.069	0.072	0.316	0.316	0.325	0.372	0.367	0.381	0.398	0.391	0.407	0.409	0.4	0.414	0.42	0.407	0.422	0.415	0.405	0.42	0.411	0.402	0.419	0.409	0.402	0.418
	26-30	0.022	0.068	0.068	0.067	0.067	0.067	0.308	0.314	0.328	0.366	0.371	0.384	0.391	0.397	0.408	0.398	0.403	0.412	0.403	0.404	0.414	0.4	0.402	0.411	0.401	0.404	0.411	0.401	0.403	0.411
	31-35	0.03	0.069	0.072	0.069	0.07	0.069	0.306	0.318	0.316	0.371	0.374	0.382	0.403	0.404	0.417	0.411	0.411	0.425	0.42	0.415	0.429	0.416	0.41	0.425	0.412	0.411	0.424	0.41	0.41	0.423
	36-40	0.04	0.069	0.067	0.068	0.068	0.068	0.32	0.315	0.303	0.385	0.377	0.37	0.414	0.407	0.407	0.42	0.412	0.414	0.416	0.412	0.417	0.414	0.408	0.413	0.415	0.408	0.412	0.415	0.408	0.412
	41-45	0.05	0.07	0.07	0.07	0.069	0.07	0.308	0.319	0.338	0.389	0.392	0.423	0.429	0.432	0.464	0.442	0.437	0.473	0.445	0.444	0.47	0.439	0.44	0.467	0.433	0.433	0.463	0.429	0.434	0.461
	46-50	0.09	0.069	0.068	0.068	0.067	0.068	0.326	0.335	0.344	0.414	0.423	0.435	0.45	0.459	0.469	0.455	0.465	0.472	0.45	0.459	0.469	0.447	0.455	0.467	0.445	0.454	0.465	0.434	0.432	0.443
	61-65	0.1225	0.071	0.071	0.071	0.071	0.071	0.272	0.287	0.287	0.392	0.398	0.412	0.448	0.446	0.465	0.469	0.459	0.481	0.467	0.456	0.477	0.458	0.449	0.471	0.448	0.443	0.465	0.434	0.443	0.454
	66-70	0.22	0.07	0.07	0.069	0.069	0.068	0.241	0.254	0.234	0.37	0.385	0.362	0.432	0.446	0.432	0.454	0.464	0.457	0.45	0.459	0.454	0.441	0.451	0.445	0.435	0.445	0.439	0.443	0.443	0.438
	71-75	0.4	0.072	0.071	0.072	0.072	0.072	0.149	0.186	0.128	0.253	0.138	0.194	0.381	0.224	0.313	0.434	0.346	0.411	0.45	0.404	0.443	0.447	0.423	0.451	0.436	0.426	0.445	0.434	0.424	0.442
	76-80	0.5	0.07	0.071	0.069	0.069	0.069	0.095	0.095	0.093	0.177	0.177	0.176	0.287	0.286	0.284	0.356	0.342	0.328	0.334	0.343	0.314	0.343	0.38	0.336	0.391	0.443	0.391	0.4	0.459	0.405
	81-85	0.9	0.072	0.073	0.073	0.073	0.073	0.081	0.078	0.078	0.098	0.096	0.096	0.178	0.176	0.176	0.283	0.279	0.281	0.287	0.282	0.282	0.292	0.282	0.287	0.303	0.387	0.399	0.312	0.309	0.314
	86-90	1.225	0.071	0.069	0.069	0.069	0.069	0.074	0.072	0.072	0.072	0.072	0.072	0.092	0.092	0.092	0.174	0.173	0.173	0.175	0.173	0.173	0.275	0.273	0.273	0.276	0.274	0.273	0.276	0.274	0.274
	91-95	2.2	0.073	0.075	0.077	0.076	0.075	0.09	0.088	0.087	0.084	0.082	0.081	0.086	0.085	0.083	0.096	0.094	0.09	0.095	0.093	0.089	0.194	0.191	0.188	0.196	0.193	0.19	0.196	0.193	0.191
	96-100	4	0.071	0.07	0.07	0.07	0.07	0.079	0.076	0.075	0.076	0.074	0.073	0.077	0.075	0.074	0.081	0.077	0.076	0.081	0.077	0.076	0.081	0.078	0.076	0.082	0.078	0.077	0.183	0.179	0.177
Substract the value at t=0	well/s	Concentration (mg/L)						10 h			12 h			14 h			16 h			18 h			20 h			22 h			24 h
	51-55	Control						0.259	0.26	0.273	0.291	0.293	0.309	0.309	0.308	0.327	0.326	0.322	0.337	0.324	0.32	0.342	0.328	0.325	0.342	0.328	0.327	0.346	0.329	0.328	0.348
	11-15	0.005						0.264	0.254	0.267	0.304	0.296	0.313	0.325	0.315	0.334	0.333	0.328	0.345	0.337	0.33	0.349	0.335	0.327	0.349	0.336	0.33	0.349	0.337	0.331	0.351
	16-20	0.009						0.258	0.249	0.247	0.308	0.299	0.297	0.327	0.319	0.317	0.335	0.328	0.326	0.334	0.328	0.326	0.332	0.326	0.324	0.335	0.329	0.328	0.336	0.329	0.329
	21-25	0.01225						0.246	0.247	0.256	0.302	0.298	0.312	0.328	0.322	0.338	0.339	0.331	0.345	0.35	0.338	0.353	0.345	0.336	0.351	0.341	0.333	0.35	0.339	0.333	0.349
	26-30	0.022						0.24	0.246	0.261	0.298	0.303	0.317	0.323	0.329	0.341	0.33	0.335	0.345	0.335	0.336	0.347	0.332	0.334	0.344	0.333	0.336	0.344	0.333	0.335	0.344
	31-35	0.03						0.237	0.246	0.247	0.302	0.302	0.313	0.334	0.332	0.348	0.342	0.339	0.356	0.351	0.343	0.36	0.347	0.338	0.356	0.343	0.339	0.355	0.341	0.338	0.354
	36-40	0.04						0.251	0.248	0.235	0.316	0.31	0.302	0.345	0.34	0.339	0.351	0.345	0.346	0.347	0.345	0.349	0.345	0.341	0.345	0.346	0.341	0.344	0.346	0.341	0.344
	41-45	0.05						0.238	0.249	0.268	0.319	0.322	0.353	0.359	0.362	0.394	0.372	0.367	0.403	0.375	0.374	0.4	0.369	0.37	0.397	0.363	0.363	0.393	0.359	0.364	0.391
	46-50	0.09						0.257	0.267	0.276	0.345	0.355	0.367	0.381	0.391	0.401	0.386	0.397	0.404	0.381	0.391	0.401	0.378	0.387	0.399	0.376	0.386	0.397	0.365	0.364	0.375
	61-65	0.1225						0.201	0.216	0.216	0.321	0.327	0.341	0.377	0.375	0.394	0.398	0.388	0.41	0.396	0.385	0.406	0.387	0.378	0.4	0.377	0.372	0.394	0.363	0.372	0.383
	66-70	0.22						0.171	0.184	0.165	0.3	0.315	0.293	0.362	0.376	0.363	0.384	0.394	0.388	0.38	0.389	0.385	0.371	0.381	0.376	0.365	0.375	0.37	0.373	0.373	0.369
	71-75	0.4						0.077	0.115	0.056	0.181	0.067	0.122	0.309	0.153	0.241	0.362	0.275	0.339	0.378	0.333	0.371	0.375	0.352	0.379	0.364	0.355	0.373	0.362	0.353	0.37
	76-80	0.5						0.025	0.024	0.024	0.107	0.106	0.107	0.217	0.215	0.215	0.286	0.271	0.259	0.264	0.272	0.245	0.273	0.309	0.267	0.321	0.372	0.322	0.33	0.388	0.336
	81-85	0.9						0.009	0.005	0.005	0.026	0.023	0.023	0.106	0.103	0.103	0.211	0.206	0.208	0.215	0.209	0.209	0.22	0.209	0.214	0.231	0.314	0.326	0.24	0.236	0.241
	86-90	1.225						0.003	0.003	0.003	0.001	0.003	0.003	0.021	0.023	0.023	0.103	0.104	0.104	0.104	0.104	0.104	0.204	0.204	0.204	0.205	0.205	0.204	0.205	0.205	0.205
	91-95	2.2						0.017	0.013	0.01	0.011	0.007	0.004	0.013	0.01	0.006	0.023	0.019	0.013	0.022	0.018	0.012	0.121	0.116	0.111	0.123	0.118	0.113	0.123	0.118	0.114
	96-100	4						0.008	0.006	0.005	0.005	0.004	0.003	0.006	0.005	0.004	0.01	0.007	0.006	0.01	0.007	0.006	0.01	0.008	0.006	0.011	0.008	0.007	0.112	0.109	0.107
%Control	well/s	Concentration (mg/L)	lgC (mol/L)	Concentration (mol/L)	Concentration (mg/mL)	lgC (mg/mL)		10 h			12 h			14 h			16 h			18 h			20 h			22 h			24 h
	51-55	Control
	11-15	0.005	-7.75545					101.931	97.6923	97.8022	104.467	101.024	101.294	105.178	102.273	102.141	102.147	101.863	102.374	104.012	103.125	102.047	102.134	100.615	102.047	102.439	100.917	100.867	102.432	100.915	100.862
	16-20	0.009	-7.50018	3.8e-08	2.78893e-05	-4.55456		99.6139	95.7692	90.4762	105.842	102.048	96.1165	105.825	103.571	96.9419	102.761	101.863	96.7359	103.086	102.5	95.3216	101.22	100.308	94.7368	102.134	100.612	94.7977	102.128	100.305	94.5402
	21-25	0.01225	-7.36628	6.7E-08	4.91733e-05	-4.30827		94.9807	95	93.7729	103.78	101.706	100.971	106.149	104.545	103.364	103.988	102.795	102.374	108.025	105.625	103.216	105.183	103.385	102.632	103.963	101.835	101.156	103.04	101.524	100.287
	26-30	0.022	-7.112	1.2E-07	8.80716e-05	-4.05516		92.6641	94.6154	95.6044	102.405	103.413	102.589	104.531	106.818	104.281	101.227	104.037	102.374	103.395	105	101.462	101.22	102.769	100.585	101.524	102.752	99.422	101.216	102.134	98.8506
	31-35	0.03	-6.9773	2.2E-07	0.000161465	-3.79192		91.5058	94.6154	90.4762	103.78	103.072	101.294	108.091	107.792	106.422	104.908	105.28	105.638	108.333	107.187	105.263	105.793	104	104.094	104.573	103.67	102.601	103.647	103.049	101.724
	36-40	0.04	-6.85236	3.8E-07	0.000278893	-3.55456		96.9112	95.3846	86.0806	108.591	105.802	97.7346	111.65	110.39	103.67	107.669	107.143	102.671	107.099	107.812	102.047	105.183	104.923	100.877	105.488	104.281	99.422	105.167	103.963	98.8506
	41-45	0.05	-6.75545	6.7E-07	0.000491733	-3.30827		91.8919	95.7692	98.1685	109.622	109.898	114.239	116.181	117.532	120.489	114.11	113.975	119.585	115.741	116.875	116.959	112.5	113.846	116.082	110.671	111.009	113.584	109.119	110.976	112.356
	46-50	0.09	-6.50018	1.2E-06	0.000880716	-3.05516		99.2278	102.692	101.099	118.557	121.16	118.77	123.301	126.948	122.63	118.405	123.292	119.881	117.593	122.188	117.251	115.244	119.077	116.667	114.634	118.043	114.74	110.942	110.976	107.759
	61-65	0.1225	-6.36628	2.2E-06	0.00161465	-2.79192		77.6062	83.0769	79.1209	110.309	111.604	110.356	122.006	121.753	120.489	122.086	120.497	121.662	122.222	120.312	118.713	117.988	116.308	116.959	114.939	113.761	113.873	110.334	113.415	110.057
	66-70	0.22	-6.112	2.7E-06	0.00198161	-2.70298		66.0232	70.7692	60.4396	103.093	107.509	94.822	117.152	122.078	111.009	117.791	122.36	115.134	117.284	121.562	112.573	113.11	117.231	109.942	111.28	114.679	106.936	113.374	113.72	106.034
	71-75	0.4	-5.85236	3.8E-06	0.00278893	-2.55456		29.7297	44.2308	20.5128	62.1993	22.8669	39.4822	100	49.6753	73.7003	111.043	85.4037	100.593	116.667	104.063	108.48	114.329	108.308	110.819	110.976	108.563	107.803	110.03	107.622	106.322
	76-80	0.5	-5.75545	4.9E-06	0.00359626	-2.44415		9.65251	9.23077	8.79121	36.7698	36.1775	34.6278	70.2265	69.8052	65.7492	87.7301	84.1615	76.8546	81.4815	85	71.6374	83.2317	95.0769	78.0702	97.8659	113.761	93.0636	100.304	118.293	96.5517
	81-85	0.9	-5.50018	6.7E-06	0.00491733	-2.30827		3.4749	1.92308	1.8315	8.93471	7.84983	7.44337	34.3042	33.4416	31.4985	64.7239	63.9752	61.7211	66.358	65.3125	61.1111	67.0732	64.3077	62.5731	70.4268	96.0245	94.2197	72.9483	71.9512	69.2529
	86-90	1.225	-5.36628	9.0E-06	0.00660537	-2.1801		1.1583	1.15385	1.0989	0.343643	1.02389	0.970874	6.79612	7.46753	7.03364	31.5951	32.2981	30.8605	32.0988	32.5	30.4094	62.1951	62.7692	59.6491	62.5	62.6911	58.9595	62.31	62.5	58.908
	91-95	2.2	-5.112	1.2E-05	0.00880716	-2.05516		6.56371	5	3.663	3.78007	2.38908	1.2945	4.20712	3.24675	1.83486	7.05521	5.90062	3.85757	6.79012	5.625	3.50877	36.8902	35.6923	32.4561	37.5	36.0856	32.659	37.386	35.9756	32.7586
	96-100	4	-4.85236	2.2E-05	0.0161465	-1.79192		3.0888	2.30769	1.8315	1.71821	1.36519	0.970874	1.94175	1.62338	1.22324	3.06748	2.17391	1.78042	3.08642	2.1875	1.75439	3.04878	2.46154	1.75439	3.35366	2.44648	2.02312	34.0426	33.2317	30.7471

## Sheet: 1.0MH
Raw data							1	2	3	4	5	6	7	8	9	10	11	12	13	14	15	16	17	18	19	20	21	22	23	24	25	26	27	28	29	30	31	32	33	34	35	36	37	38	39	40	41	42	43
10h	0.3031	10:00:06				0	0.737	0.712	0.722	0.703	0.719	0.718	0.701	0.716	0.755	0.698	0.688	0.704	0.724	0.713	0.69	0.712	0.674	0.687	0.733	0.687	0.673	0.655	0.682	0.681	0.664	0.663	0.698	0.66	0.655	0.69	0.679	0.668	0.704	0.72	0.729	0.719	0.756	0.718	0.694	0.684	0.582	0.599	0.582
12 h	0.3338	11:00:06				0	0.753	0.717	0.73	0.71	0.725	0.73	0.711	0.729	0.766	0.699	0.694	0.716	0.731	0.72	0.697	0.718	0.683	0.696	0.744	0.687	0.677	0.661	0.687	0.687	0.671	0.668	0.704	0.668	0.663	0.688	0.695	0.679	0.714	0.733	0.741	0.732	0.773	0.735	0.709	0.684	0.624	0.628	0.624
14 h	0.3565	12:00:06				0	0.742	0.716	0.731	0.707	0.725	0.734	0.712	0.731	0.769	0.697	0.691	0.717	0.728	0.719	0.696	0.716	0.684	0.697	0.745	0.687	0.677	0.661	0.688	0.687	0.673	0.669	0.709	0.671	0.667	0.689	0.701	0.681	0.718	0.739	0.749	0.738	0.787	0.749	0.719	0.684	0.656	0.649	0.656
16 h	0.3706	13:00:06				0	0.739	0.711	0.728	0.7	0.719	0.731	0.708	0.729	0.766	0.694	0.687	0.714	0.721	0.709	0.689	0.708	0.681	0.695	0.743	0.683	0.673	0.657	0.686	0.684	0.671	0.669	0.706	0.672	0.669	0.685	0.704	0.682	0.719	0.737	0.73	0.743	0.781	0.755	0.729	0.681	0.679	0.665	0.679
18 h	0.3832	14:00:06				0	0.732	0.699	0.719	0.689	0.706	0.724	0.696	0.723	0.761	0.689	0.678	0.708	0.708	0.698	0.676	0.694	0.671	0.683	0.733	0.675	0.667	0.648	0.676	0.674	0.664	0.664	0.694	0.669	0.666	0.675	0.701	0.676	0.71	0.715	0.712	0.723	0.765	0.742	0.735	0.674	0.695	0.672	0.695
20 h	0.393	15:00:06				0	0.722	0.692	0.71	0.683	0.699	0.715	0.687	0.712	0.75	0.678	0.669	0.698	0.7	0.685	0.668	0.684	0.659	0.67	0.719	0.66	0.655	0.637	0.665	0.664	0.654	0.655	0.68	0.661	0.66	0.655	0.687	0.663	0.694	0.703	0.701	0.707	0.751	0.728	0.726	0.66	0.709	0.682	0.709
22 h	0.3934	16:00:06				0	0.714	0.686	0.704	0.677	0.692	0.708	0.679	0.702	0.739	0.665	0.658	0.687	0.689	0.675	0.655	0.673	0.648	0.658	0.706	0.646	0.642	0.624	0.653	0.652	0.641	0.642	0.668	0.651	0.651	0.641	0.663	0.645	0.676	0.684	0.687	0.69	0.736	0.714	0.703	0.645	0.716	0.686	0.716
24 h	0.3951	17:00:06				0	0.708	0.682	0.699	0.672	0.688	0.703	0.673	0.696	0.73	0.656	0.651	0.679	0.681	0.665	0.646	0.666	0.638	0.649	0.694	0.636	0.672	0.684	0.663	0.662	0.653	0.652	0.668	0.664	0.656	0.633	0.649	0.633	0.663	0.672	0.674	0.677	0.723	0.699	0.683	0.635	0.718	0.688	0.718
0 h	0.0695	00:00:00				0	0.085	0.085	0.085	0.083	0.082	0.082	0.081	0.085	0.087	0.093	0.085	0.086	0.083	0.082	0.084	0.083	0.082	0.084	0.084	0.086	0.085	0.085	0.084	0.082	0.083	0.081	0.084	0.082	0.088	0.087	0.084	0.087	0.091	0.084	0.084	0.082	0.084	0.085	0.086	0.087	0.092	0.089	0.092
	Concentration		0 h			10 h			12 h			14 h			16 h			18 h			20 h			22 h			24 h
	0		0.093	0.085	0.086	0.698	0.687	0.69	0.699	0.694	0.716	0.697	0.691	0.717	0.694	0.687	0.714	0.689	0.678	0.708	0.678	0.669	0.698	0.665	0.658	0.687	0.702	0.695	0.689
	1		0.085	0.085	0.085	0.737	0.712	0.722	0.753	0.717	0.73	0.742	0.716	0.731	0.739	0.711	0.728	0.732	0.699	0.719	0.722	0.692	0.71	0.714	0.686	0.704	0.708	0.682	0.699
	2		0.083	0.082	0.082	0.703	0.719	0.718	0.71	0.725	0.73	0.707	0.725	0.734	0.7	0.719	0.731	0.689	0.706	0.724	0.683	0.699	0.715	0.677	0.692	0.708	0.672	0.688	0.703
	3		0.081	0.085	0.087	0.701	0.716	0.755	0.711	0.729	0.766	0.712	0.731	0.769	0.708	0.729	0.766	0.696	0.723	0.761	0.687	0.712	0.75	0.679	0.702	0.739	0.673	0.696	0.73
	4		0.085	0.086	0.083	0.688	0.704	0.724	0.694	0.716	0.731	0.691	0.717	0.728	0.687	0.714	0.721	0.678	0.708	0.708	0.669	0.698	0.7	0.658	0.687	0.689	0.681	0.679	0.681
	5		0.082	0.084	0.083	0.713	0.69	0.712	0.72	0.697	0.718	0.719	0.696	0.716	0.709	0.689	0.708	0.698	0.676	0.694	0.685	0.668	0.684	0.675	0.655	0.673	0.665	0.676	0.666
	6		0.082	0.084	0.084	0.674	0.687	0.733	0.683	0.696	0.744	0.684	0.697	0.745	0.681	0.695	0.743	0.671	0.683	0.733	0.659	0.67	0.719	0.648	0.658	0.706	0.656	0.649	0.694
	7		0.085	0.085	0.084	0.673	0.655	0.682	0.677	0.661	0.687	0.677	0.661	0.688	0.673	0.657	0.686	0.667	0.648	0.676	0.655	0.637	0.665	0.642	0.624	0.653	0.672	0.684	0.663
	8		0.082	0.083	0.081	0.681	0.664	0.663	0.687	0.671	0.668	0.687	0.673	0.669	0.684	0.671	0.669	0.674	0.664	0.664	0.664	0.654	0.655	0.652	0.641	0.642	0.662	0.653	0.652
	9		0.084	0.082	0.088	0.698	0.66	0.655	0.704	0.668	0.663	0.709	0.671	0.667	0.706	0.672	0.669	0.694	0.669	0.666	0.68	0.661	0.66	0.668	0.651	0.651	0.668	0.664	0.656
	10		0.084	0.087	0.091	0.679	0.668	0.704	0.695	0.679	0.714	0.701	0.681	0.718	0.704	0.682	0.719	0.701	0.676	0.71	0.687	0.663	0.694	0.663	0.645	0.676	0.649	0.633	0.663
	11		0.084	0.084	0.082	0.72	0.729	0.719	0.733	0.741	0.732	0.739	0.749	0.738	0.737	0.73	0.743	0.715	0.712	0.723	0.703	0.701	0.707	0.684	0.687	0.69	0.672	0.674	0.677
	12		0.084	0.085	0.086	0.756	0.718	0.694	0.773	0.735	0.709	0.787	0.749	0.719	0.781	0.755	0.729	0.765	0.742	0.735	0.751	0.728	0.726	0.736	0.714	0.703	0.723	0.699	0.683
	13		0.092	0.089	0.092	0.582	0.599	0.582	0.624	0.628	0.624	0.656	0.649	0.656	0.679	0.665	0.679	0.695	0.672	0.695	0.709	0.682	0.709	0.716	0.686	0.716	0.718	0.688	0.718
	14		0.088	0.088	0.089	0.498	0.498	0.367	0.557	0.557	0.46	0.592	0.592	0.517	0.612	0.612	0.551	0.623	0.623	0.574	0.638	0.638	0.593	0.642	0.642	0.602	0.646	0.646	0.607
	15		0.085	0.097	0.089	0.086	0.11	0.101	0.088	0.127	0.111	0.095	0.166	0.125	0.106	0.203	0.146	0.118	0.253	0.169	0.14	0.294	0.176	0.164	0.331	0.184	0.366	0.396	0.406
Substract the value at t=0
	Concentration					10 h			12 h			14 h			16 h			18 h			20 h			22 h			24 h
	0					0.605	0.602	0.604	0.606	0.609	0.63	0.604	0.606	0.631	0.601	0.602	0.628	0.596	0.593	0.622	0.585	0.584	0.612	0.572	0.573	0.601	0.609	0.61	0.603
	1					0.652	0.627	0.637	0.668	0.632	0.645	0.657	0.631	0.646	0.654	0.626	0.643	0.647	0.614	0.634	0.637	0.607	0.625	0.629	0.601	0.619	0.623	0.597	0.614
	2					0.62	0.637	0.636	0.627	0.643	0.648	0.624	0.643	0.652	0.617	0.637	0.649	0.606	0.624	0.642	0.6	0.617	0.633	0.594	0.61	0.626	0.589	0.606	0.621
	3					0.62	0.631	0.668	0.63	0.644	0.679	0.631	0.646	0.682	0.627	0.644	0.679	0.615	0.638	0.674	0.606	0.627	0.663	0.598	0.617	0.652	0.592	0.611	0.643
	4					0.603	0.618	0.641	0.609	0.63	0.648	0.606	0.631	0.645	0.602	0.628	0.638	0.593	0.622	0.625	0.584	0.612	0.617	0.573	0.601	0.606	0.596	0.593	0.598
	5					0.631	0.606	0.629	0.638	0.613	0.635	0.637	0.612	0.633	0.627	0.605	0.625	0.616	0.592	0.611	0.603	0.584	0.601	0.593	0.571	0.59	0.583	0.592	0.583
	6					0.592	0.603	0.649	0.601	0.612	0.66	0.602	0.613	0.661	0.599	0.611	0.659	0.589	0.599	0.649	0.577	0.586	0.635	0.566	0.574	0.622	0.574	0.565	0.61
	7					0.588	0.57	0.598	0.592	0.576	0.603	0.592	0.576	0.604	0.588	0.572	0.602	0.582	0.563	0.592	0.57	0.552	0.581	0.557	0.539	0.569	0.587	0.599	0.579
	8					0.599	0.581	0.582	0.605	0.588	0.587	0.605	0.59	0.588	0.602	0.588	0.588	0.592	0.581	0.583	0.582	0.571	0.574	0.57	0.558	0.561	0.58	0.57	0.571
	9					0.614	0.578	0.567	0.62	0.586	0.575	0.625	0.589	0.579	0.622	0.59	0.581	0.61	0.587	0.578	0.596	0.579	0.572	0.584	0.569	0.563	0.584	0.582	0.568
	10					0.595	0.581	0.613	0.611	0.592	0.623	0.617	0.594	0.627	0.62	0.595	0.628	0.617	0.589	0.619	0.603	0.576	0.603	0.579	0.558	0.585	0.565	0.546	0.572
	11					0.636	0.645	0.637	0.649	0.657	0.65	0.655	0.665	0.656	0.653	0.646	0.661	0.631	0.628	0.641	0.619	0.617	0.625	0.6	0.603	0.608	0.588	0.59	0.595
	12					0.672	0.633	0.608	0.689	0.65	0.623	0.703	0.664	0.633	0.697	0.67	0.643	0.681	0.657	0.649	0.667	0.643	0.64	0.652	0.629	0.617	0.639	0.614	0.597
	13					0.49	0.51	0.49	0.532	0.539	0.532	0.564	0.56	0.564	0.587	0.576	0.587	0.603	0.583	0.603	0.617	0.593	0.617	0.624	0.597	0.624	0.626	0.599	0.626
	14					0.41	0.41	0.278	0.469	0.469	0.371	0.504	0.504	0.428	0.524	0.524	0.462	0.535	0.535	0.485	0.55	0.55	0.504	0.554	0.554	0.513	0.558	0.558	0.518
	15					0.001	0.013	0.012	0.003	0.03	0.022	0.01	0.069	0.036	0.021	0.106	0.057	0.033	0.156	0.08	0.055	0.197	0.087	0.079	0.234	0.095	0.281	0.299	0.317
%Control
	Concentration
	0
	1					107.769	104.153	105.464	110.231	103.777	102.381	108.775	104.125	102.377	108.819	103.987	102.389	108.557	103.541	101.929	108.889	103.938	102.124	109.965	104.887	102.995	102.299	97.8689	101.824
	2					102.479	105.814	105.298	103.465	105.583	102.857	103.311	106.106	103.328	102.662	105.814	103.344	101.678	105.228	103.215	102.564	105.651	103.431	103.846	106.457	104.16	96.7159	99.3443	102.985
	3					102.479	104.817	110.596	103.96	105.747	107.778	104.47	106.601	108.082	104.326	106.977	108.121	103.188	107.589	108.36	103.59	107.363	108.333	104.545	107.679	108.486	97.2085	100.164	106.633
	4					99.6694	102.658	106.126	100.495	103.448	102.857	100.331	104.125	102.219	100.166	104.319	101.592	99.4966	104.89	100.482	99.8291	104.795	100.817	100.175	104.887	100.832	97.8654	97.2131	99.1708
	5					104.298	100.664	104.139	105.281	100.657	100.794	105.464	100.99	100.317	104.326	100.498	99.5223	103.356	99.8314	98.2315	103.077	100	98.2026	103.671	99.651	98.1697	95.7307	97.0492	96.6833
	6					97.8512	100.166	107.45	99.1749	100.493	104.762	99.6689	101.155	104.754	99.6672	101.495	104.936	98.8255	101.012	104.341	98.6325	100.342	103.758	98.951	100.175	103.494	94.2529	92.623	101.161
	7					97.1901	94.6844	99.0066	97.6898	94.5813	95.7143	98.0132	95.0495	95.7211	97.8369	95.0166	95.8599	97.651	94.941	95.1768	97.4359	94.5205	94.9346	97.3776	94.0663	94.6755	96.3875	98.1967	96.0199
	8					99.0083	96.5116	96.3576	99.835	96.5517	93.1746	100.166	97.3597	93.1854	100.166	97.6744	93.6306	99.3289	97.9764	93.7299	99.4872	97.774	93.7908	99.6503	97.3822	93.3444	95.2381	93.4426	94.6932
	9					101.488	96.0133	93.8742	102.31	96.2233	91.2698	103.477	97.1947	91.7591	103.494	98.0066	92.5159	102.349	98.9882	92.926	101.88	99.1438	93.4641	102.098	99.3019	93.6772	95.8949	95.4098	94.1957
	10					98.3471	96.5116	101.49	100.825	97.2085	98.8889	102.152	98.0198	99.3661	103.161	98.8372	100	103.523	99.3255	99.5177	103.077	98.6301	98.5294	101.224	97.3822	97.3378	92.775	89.5082	94.859
	11					105.124	107.143	105.464	107.096	107.882	103.175	108.444	109.736	103.962	108.652	107.309	105.255	105.872	105.902	103.055	105.812	105.651	102.124	104.895	105.236	101.165	96.5517	96.7213	98.6733
	12					111.074	105.15	100.662	113.696	106.732	98.8889	116.391	109.571	100.317	115.973	111.296	102.389	114.262	110.793	104.341	114.017	110.103	104.575	113.986	109.773	102.662	104.926	100.656	99.005
	13					80.9917	84.7176	81.1258	87.7888	88.5057	84.4444	93.3775	92.4092	89.3819	97.6705	95.6811	93.4713	101.174	98.3137	96.9453	105.47	101.541	100.817	109.091	104.188	103.827	102.791	98.1967	103.814
	14					67.7686	68.1063	46.0265	77.3927	77.0115	58.8889	83.4437	83.1683	67.8288	87.188	87.0432	73.5669	89.7651	90.2192	77.9743	94.0171	94.1781	82.3529	96.8531	96.6841	85.3577	91.6256	91.4754	85.9038
	15					0.165289	2.15947	1.98675	0.49505	4.92611	3.49206	1.65563	11.3861	5.70523	3.49418	17.608	9.07643	5.53691	26.3069	12.8617	9.40171	33.7329	14.2157	13.8112	40.8377	15.807	46.1412	49.0164	52.5705
[truncated: 7 more columns]
