# Supplementary material for: An analogous wood barrel theory to explain the occurrence of hormesis: A case study of sulfonamides and erythromycin on Escherichia coli growth
Source: PLoS One. 2017 Jul 17;12(7):e0181321. doi: 10.1371/journal.pone.0181321 (PMC5513561; doi:10.1371/journal.pone.0181321)
Supplement: S1 File — (ZIP) [file pone.0181321.s005.zip › Raw data/3. single SMZ results in different MH broth.xlsx]

## Sheet: SMZ 0.4 MH
Raw data (OD600)	well/s	Concentration (mg/L)	0 h			10 h			12 h			14 h			16 h			18 h			20 h			22 h			24 h
	51-55	Control	0.071	0.07	0.071	0.301	0.299	0.311	0.325	0.333	0.331	0.338	0.342	0.355	0.355	0.346	0.355	0.348	0.338	0.352	0.334	0.34	0.354	0.344	0.343	0.355	0.348	0.343	0.345
	11-15	0.005	0.069	0.069	0.069	0.309	0.313	0.304	0.344	0.352	0.343	0.361	0.371	0.361	0.364	0.375	0.365	0.361	0.377	0.36	0.357	0.371	0.36	0.357	0.372	0.36	0.366	0.361	0.36
	16-20	0.009	0.068	0.068	0.068	0.297	0.297	0.289	0.34	0.341	0.33	0.36	0.361	0.35	0.365	0.365	0.353	0.359	0.369	0.35	0.361	0.363	0.352	0.362	0.364	0.354	0.363	0.364	0.359
	21-25	0.01225	0.07	0.071	0.069	0.311	0.297	0.299	0.367	0.351	0.355	0.386	0.373	0.379	0.392	0.378	0.385	0.392	0.378	0.384	0.395	0.38	0.383	0.392	0.379	0.382	0.361	0.369	0.362
	26-30	0.022	0.069	0.069	0.068	0.243	0.242	0.236	0.33	0.329	0.324	0.36	0.358	0.354	0.37	0.369	0.366	0.37	0.369	0.368	0.374	0.373	0.373	0.373	0.373	0.371	0.383	0.373	0.372
	31-35	0.03	0.069	0.069	0.07	0.197	0.192	0.197	0.31	0.313	0.321	0.347	0.351	0.365	0.362	0.37	0.385	0.365	0.374	0.389	0.376	0.393	0.397	0.372	0.388	0.395	0.371	0.386	0.394
	36-40	0.04	0.069	0.069	0.069	0.162	0.158	0.158	0.293	0.28	0.28	0.354	0.347	0.347	0.38	0.373	0.373	0.389	0.382	0.382	0.401	0.394	0.394	0.396	0.39	0.39	0.385	0.38	0.379
	41-45	0.05	0.07	0.07	0.07	0.161	0.137	0.136	0.267	0.231	0.221	0.336	0.305	0.313	0.365	0.333	0.351	0.375	0.344	0.368	0.391	0.361	0.394	0.387	0.356	0.39	0.383	0.385	0.387
	46-50	0.09	0.07	0.069	0.069	0.153	0.152	0.142	0.134	0.145	0.145	0.198	0.232	0.232	0.288	0.307	0.307	0.33	0.34	0.34	0.379	0.376	0.376	0.383	0.379	0.379	0.392	0.399	0.399
	61-65	0.1225	0.071	0.072	0.071	0.142	0.138	0.132	0.133	0.132	0.133	0.159	0.17	0.159	0.271	0.27	0.271	0.311	0.314	0.311	0.374	0.368	0.374	0.387	0.375	0.387	0.398	0.396	0.408
	66-70	0.22	0.071	0.071	0.07	0.13	0.127	0.121	0.136	0.134	0.133	0.138	0.136	0.134	0.154	0.156	0.143	0.225	0.234	0.207	0.337	0.332	0.305	0.382	0.377	0.353	0.384	0.38	0.382
	71-75	0.4	0.071	0.072	0.072	0.11	0.106	0.101	0.131	0.131	0.12	0.137	0.139	0.136	0.135	0.137	0.131	0.14	0.142	0.131	0.21	0.178	0.166	0.241	0.256	0.249	0.237	0.25	0.247
	76-80	0.5	0.071	0.071	0.07	0.09	0.09	0.088	0.095	0.093	0.091	0.094	0.092	0.09	0.093	0.091	0.089	0.093	0.09	0.088	0.092	0.091	0.089	0.091	0.092	0.09	0.091	0.094	0.093
	81-85	0.9	0.071	0.071	0.072	0.086	0.086	0.083	0.087	0.087	0.088	0.085	0.084	0.083	0.085	0.084	0.083	0.084	0.084	0.084	0.087	0.085	0.084	0.084	0.084	0.084	0.085	0.084	0.084
	86-90	1.225	0.072	0.071	0.071	0.082	0.083	0.082	0.086	0.087	0.085	0.082	0.082	0.082	0.081	0.081	0.08	0.081	0.081	0.08	0.082	0.082	0.081	0.082	0.082	0.081	0.083	0.082	0.081
	91-95	2.2	0.072	0.073	0.073	0.083	0.082	0.082	0.086	0.087	0.086	0.082	0.082	0.083	0.081	0.081	0.081	0.08	0.08	0.08	0.082	0.081	0.082	0.081	0.081	0.081	0.081	0.08	0.081
	96-100	4	0.072	0.07	0.071	0.079	0.079	0.079	0.084	0.083	0.083	0.082	0.081	0.081	0.08	0.079	0.079	0.079	0.078	0.078	0.08	0.079	0.078	0.079	0.078	0.078	0.079	0.078	0.078
OD600 Substracted the value at t=0	well/s	Concentration (mg/L)				10 h			12 h			14 h			16 h			18 h			20 h			22 h			24 h
	51-55	Control				0.23	0.229	0.24	0.254	0.263	0.26	0.267	0.272	0.284	0.284	0.276	0.284	0.277	0.268	0.281	0.263	0.27	0.283	0.273	0.273	0.284	0.277	0.273	0.274
	11-15	0.005				0.24	0.244	0.235	0.275	0.283	0.274	0.292	0.302	0.292	0.295	0.306	0.296	0.292	0.308	0.291	0.288	0.302	0.291	0.288	0.303	0.291	0.297	0.292	0.291
	16-20	0.009				0.229	0.229	0.221	0.272	0.273	0.262	0.292	0.293	0.282	0.297	0.297	0.285	0.291	0.301	0.282	0.293	0.295	0.284	0.294	0.296	0.286	0.295	0.296	0.291
	21-25	0.01225				0.241	0.226	0.23	0.297	0.28	0.286	0.316	0.302	0.31	0.322	0.307	0.316	0.322	0.307	0.315	0.325	0.309	0.314	0.322	0.308	0.313	0.291	0.298	0.293
	26-30	0.022				0.174	0.173	0.168	0.261	0.26	0.256	0.291	0.289	0.286	0.301	0.3	0.298	0.301	0.3	0.3	0.305	0.304	0.305	0.304	0.304	0.303	0.314	0.304	0.304
	31-35	0.03				0.128	0.123	0.127	0.241	0.244	0.251	0.278	0.282	0.295	0.293	0.301	0.315	0.296	0.305	0.319	0.307	0.324	0.327	0.303	0.319	0.325	0.302	0.317	0.324
	36-40	0.04				0.093	0.089	0.089	0.224	0.211	0.211	0.285	0.278	0.278	0.311	0.304	0.304	0.32	0.313	0.313	0.332	0.325	0.325	0.327	0.321	0.321	0.316	0.311	0.31
	41-45	0.05				0.091	0.067	0.066	0.197	0.161	0.151	0.266	0.235	0.243	0.295	0.263	0.281	0.305	0.274	0.298	0.321	0.291	0.324	0.317	0.286	0.32	0.313	0.315	0.317
	46-50	0.09				0.083	0.083	0.073	0.064	0.076	0.076	0.128	0.163	0.163	0.218	0.238	0.238	0.26	0.271	0.271	0.309	0.307	0.307	0.313	0.31	0.31	0.322	0.33	0.33
	61-65	0.1225				0.071	0.066	0.061	0.062	0.06	0.062	0.088	0.098	0.088	0.2	0.198	0.2	0.24	0.242	0.24	0.303	0.296	0.303	0.316	0.303	0.316	0.327	0.324	0.337
	66-70	0.22				0.059	0.056	0.051	0.065	0.063	0.063	0.067	0.065	0.064	0.083	0.085	0.073	0.154	0.163	0.137	0.266	0.261	0.235	0.311	0.306	0.283	0.313	0.309	0.312
	71-75	0.4				0.039	0.034	0.029	0.06	0.059	0.048	0.066	0.067	0.064	0.064	0.065	0.059	0.069	0.07	0.059	0.139	0.106	0.094	0.17	0.184	0.177	0.166	0.178	0.175
	76-80	0.5				0.019	0.019	0.018	0.024	0.022	0.021	0.023	0.021	0.02	0.022	0.02	0.019	0.022	0.019	0.018	0.021	0.02	0.019	0.02	0.021	0.02	0.02	0.023	0.023
	81-85	0.9				0.015	0.015	0.011	0.016	0.016	0.016	0.014	0.013	0.011	0.014	0.013	0.011	0.013	0.013	0.012	0.016	0.014	0.012	0.013	0.013	0.012	0.014	0.013	0.012
	86-90	1.225				0.01	0.012	0.011	0.014	0.016	0.014	0.01	0.011	0.011	0.009	0.01	0.009	0.009	0.01	0.009	0.01	0.011	0.01	0.01	0.011	0.01	0.011	0.011	0.01
	91-95	2.2				0.011	0.009	0.009	0.014	0.014	0.013	0.01	0.009	0.01	0.009	0.008	0.008	0.008	0.007	0.007	0.01	0.008	0.009	0.009	0.008	0.008	0.009	0.007	0.008
	96-100	4				0.007	0.009	0.008	0.012	0.013	0.012	0.01	0.011	0.01	0.008	0.009	0.008	0.007	0.008	0.007	0.008	0.009	0.007	0.007	0.008	0.007	0.007	0.008	0.007
%Control		Concentration (mg/L)		Concentration (mg/mL)	lgC (mg/mL)	10 h			12 h			14 h			16 h			18 h			20 h			22 h			24 h
		Control
		0.005		5e-06	-5.30103	104.348	106.55	97.9167	108.268	107.605	105.385	109.363	111.029	102.817	103.873	110.87	104.225	105.415	114.925	103.559	109.506	111.852	102.827	105.495	110.989	102.465	107.22	106.96	106.204
		0.009		9e-06	-5.04576	99.5652	100	92.0833	107.087	103.802	100.769	109.363	107.721	99.2958	104.577	107.609	100.352	105.054	112.313	100.356	111.407	109.259	100.353	107.692	108.425	100.704	106.498	108.425	106.204
		0.01225		1.225e-05	-4.91186	104.783	98.69	95.8333	116.929	106.464	110	118.352	111.029	109.155	113.38	111.232	111.268	116.245	114.552	112.1	123.574	114.444	110.954	117.949	112.821	110.211	105.054	109.158	106.934
		0.022		2.2e-05	-4.65758	75.6522	75.5459	70	102.756	98.8593	98.4615	108.989	106.25	100.704	105.986	108.696	104.93	108.664	111.94	106.762	115.97	112.593	107.774	111.355	111.355	106.69	113.357	111.355	110.949
		0.03		3e-05	-4.52288	55.6522	53.7118	52.9167	94.8819	92.7757	96.5385	104.12	103.676	103.873	103.169	109.058	110.915	106.859	113.806	113.523	116.73	120	115.548	110.989	116.85	114.437	109.025	116.117	118.248
		0.04		4e-05	-4.39794	40.4348	38.8646	37.0833	88.189	80.2281	81.1538	106.742	102.206	97.8873	109.507	110.145	107.042	115.523	116.791	111.388	126.236	120.37	114.841	119.78	117.582	113.028	114.079	113.919	113.139
		0.05		5e-05	-4.30103	39.5652	29.2576	27.5	77.5591	61.2167	58.0769	99.6255	86.3971	85.5634	103.873	95.2899	98.9437	110.108	102.239	106.05	122.053	107.778	114.488	116.117	104.762	112.676	112.996	115.385	115.693
		0.09		9e-05	-4.04576	36.087	36.2445	30.4167	25.1969	28.8973	29.2308	47.9401	59.9265	57.3944	76.7606	86.2319	83.8028	93.8628	101.119	96.4413	117.49	113.704	108.481	114.652	113.553	109.155	116.245	120.879	120.438
		0.1225		0.0001225	-3.91186	30.8696	28.821	25.4167	24.4094	22.8137	23.8462	32.9588	36.0294	30.9859	70.4225	71.7391	70.4225	86.6426	90.2985	85.4093	115.209	109.63	107.067	115.751	110.989	111.268	118.051	118.681	122.993
		0.22		0.00022	-3.65758	25.6522	24.4541	21.25	25.5906	23.9544	24.2308	25.0936	23.8971	22.5352	29.2254	30.7971	25.7042	55.5957	60.8209	48.7544	101.141	96.6667	83.0389	113.919	112.088	99.6479	112.996	113.187	113.869
		0.4		0.0004	-3.39794	16.9565	14.8472	12.0833	23.622	22.4335	18.4615	24.7191	24.6324	22.5352	22.5352	23.5507	20.7746	24.9097	26.1194	20.9964	52.8517	39.2593	33.2155	62.2711	67.3993	62.3239	59.9278	65.2015	63.8686
		0.5		0.0005	-3.30103	8.26087	8.29694	7.5	9.44882	8.36502	8.07692	8.61423	7.72059	7.04225	7.74648	7.24638	6.69014	7.94224	7.08955	6.40569	7.98479	7.40741	6.71378	7.32601	7.69231	7.04225	7.22022	8.42491	8.39416
		0.9		0.0009	-3.04576	6.52174	6.55022	4.58333	6.29921	6.08365	6.15385	5.24345	4.77941	3.87324	4.92958	4.71014	3.87324	4.69314	4.85075	4.27046	6.08365	5.18519	4.24028	4.7619	4.7619	4.22535	5.05415	4.7619	4.37956
		1.225		0.001225	-2.91186	4.34783	5.24017	4.58333	5.51181	6.08365	5.38462	3.74532	4.04412	3.87324	3.16901	3.62319	3.16901	3.2491	3.73134	3.20285	3.80228	4.07407	3.53357	3.663	4.0293	3.52113	3.97112	4.0293	3.64964
		2.2		0.0022	-2.65758	4.78261	3.93013	3.75	5.51181	5.32319	5	3.74532	3.30882	3.52113	3.16901	2.89855	2.8169	2.88809	2.61194	2.4911	3.80228	2.96296	3.18021	3.2967	2.9304	2.8169	3.2491	2.5641	2.91971
		4		0.004	-2.39794	3.04348	3.93013	3.33333	4.72441	4.94297	4.61538	3.74532	4.04412	3.52113	2.8169	3.26087	2.8169	2.52708	2.98507	2.4911	3.04183	3.33333	2.4735	2.5641	2.9304	2.46479	2.52708	2.9304	2.55474

## Sheet: SMZ 0.6 MH 
Raw data	well/s	Concentration (mg/L)	0 h			10 h			12 h			14 h			16 h			18 h			20 h			22 h			24 h
	51-55	Control	0.073	0.072	0.074	0.354	0.347	0.362	0.401	0.395	0.414	0.423	0.419	0.438	0.434	0.432	0.452	0.43	0.427	0.449	0.433	0.432	0.451	0.432	0.432	0.449	0.431	0.433	0.449
	11-15	0.005	0.07	0.069	0.07	0.35	0.354	0.357	0.4	0.407	0.412	0.429	0.436	0.439	0.433	0.443	0.45	0.433	0.441	0.45	0.435	0.445	0.449	0.432	0.443	0.449	0.432	0.443	0.448
	16-20	0.009	0.069	0.068	0.069	0.328	0.32	0.33	0.4	0.392	0.405	0.431	0.424	0.437	0.445	0.442	0.448	0.448	0.448	0.453	0.448	0.44	0.452	0.448	0.438	0.449	0.448	0.439	0.449
	21-25	0.01225	0.071	0.07	0.071	0.343	0.332	0.332	0.417	0.405	0.407	0.442	0.433	0.437	0.451	0.444	0.449	0.454	0.446	0.451	0.457	0.447	0.452	0.452	0.445	0.45	0.45	0.445	0.45
	26-30	0.022	0.07	0.069	0.069	0.26	0.257	0.256	0.376	0.377	0.367	0.422	0.422	0.418	0.443	0.443	0.445	0.449	0.447	0.452	0.456	0.454	0.458	0.46	0.453	0.457	0.457	0.454	0.457
	31-35	0.03	0.071	0.075	0.07	0.231	0.216	0.199	0.38	0.349	0.332	0.43	0.414	0.409	0.456	0.442	0.44	0.463	0.45	0.45	0.474	0.463	0.461	0.471	0.461	0.459	0.471	0.459	0.458
	36-40	0.04	0.07	0.069	0.069	0.165	0.165	0.168	0.295	0.293	0.306	0.396	0.389	0.404	0.441	0.429	0.443	0.461	0.447	0.462	0.477	0.467	0.479	0.473	0.462	0.475	0.471	0.46	0.472
	41-45	0.05	0.071	0.071	0.071	0.165	0.163	0.146	0.276	0.299	0.248	0.377	0.396	0.369	0.423	0.437	0.42	0.443	0.455	0.444	0.472	0.476	0.471	0.467	0.472	0.467	0.461	0.47	0.464
	46-50	0.09	0.07	0.069	0.069	0.135	0.128	0.135	0.171	0.153	0.165	0.274	0.251	0.278	0.382	0.347	0.376	0.427	0.395	0.426	0.472	0.444	0.473	0.479	0.452	0.485	0.477	0.452	0.485
	61-65	0.1225	0.073	0.073	0.073	0.159	0.14	0.15	0.177	0.152	0.167	0.251	0.212	0.238	0.346	0.362	0.371	0.42	0.393	0.428	0.475	0.453	0.488	0.486	0.465	0.506	0.486	0.467	0.507
	66-70	0.22	0.072	0.072	0.071	0.133	0.131	0.131	0.153	0.152	0.15	0.153	0.153	0.152	0.186	0.188	0.178	0.293	0.265	0.27	0.411	0.392	0.398	0.469	0.444	0.452	0.489	0.461	0.469
	71-75	0.4	0.073	0.073	0.073	0.114	0.111	0.107	0.148	0.141	0.134	0.162	0.156	0.153	0.162	0.153	0.148	0.18	0.173	0.159	0.303	0.294	0.239	0.312	0.292	0.288	0.333	0.306	0.301
	76-80	0.5	0.072	0.072	0.07	0.093	0.092	0.09	0.099	0.099	0.095	0.1	0.101	0.095	0.099	0.099	0.093	0.097	0.097	0.093	0.099	0.1	0.099	0.106	0.108	0.13	0.118	0.121	0.165
	81-85	0.9	0.073	0.074	0.074	0.088	0.088	0.085	0.092	0.092	0.092	0.088	0.09	0.088	0.088	0.09	0.088	0.088	0.089	0.087	0.088	0.091	0.088	0.087	0.092	0.088	0.088	0.095	0.089
	86-90	1.225	0.073	0.071	0.069	0.083	0.083	0.082	0.089	0.088	0.088	0.085	0.084	0.084	0.084	0.083	0.083	0.083	0.082	0.083	0.086	0.083	0.083	0.084	0.083	0.083	0.084	0.083	0.083
	91-95	2.2	0.073	0.075	0.076	0.086	0.085	0.084	0.091	0.09	0.089	0.087	0.086	0.086	0.086	0.085	0.085	0.084	0.083	0.083	0.086	0.085	0.084	0.086	0.085	0.084	0.086	0.085	0.084
	96-100	4	0.073	0.07	0.071	0.082	0.081	0.08	0.086	0.085	0.085	0.085	0.085	0.084	0.083	0.082	0.082	0.082	0.081	0.081	0.082	0.081	0.081	0.081	0.081	0.081	0.081	0.081	0.08
Substract the value at t=0	well/s	Concentration (mg/L)				10 h			12 h			14 h			16 h			18 h			20 h			22 h			24 h
	51-55	Control				0.281	0.275	0.288	0.328	0.323	0.34	0.35	0.347	0.364	0.361	0.36	0.378	0.357	0.355	0.375	0.36	0.36	0.377	0.359	0.36	0.375	0.358	0.361	0.375
	11-15	0.005				0.28	0.285	0.287	0.33	0.338	0.342	0.359	0.367	0.369	0.363	0.374	0.38	0.363	0.372	0.38	0.365	0.376	0.379	0.362	0.374	0.379	0.362	0.374	0.378
	16-20	0.009				0.259	0.252	0.261	0.331	0.324	0.336	0.362	0.356	0.368	0.376	0.374	0.379	0.379	0.38	0.384	0.379	0.372	0.383	0.379	0.37	0.38	0.379	0.371	0.38
	21-25	0.01225				0.272	0.262	0.261	0.346	0.335	0.336	0.371	0.363	0.366	0.38	0.374	0.378	0.383	0.376	0.38	0.386	0.377	0.381	0.381	0.375	0.379	0.379	0.375	0.379
	26-30	0.022				0.19	0.188	0.187	0.306	0.308	0.298	0.352	0.353	0.349	0.373	0.374	0.376	0.379	0.378	0.383	0.386	0.385	0.389	0.39	0.384	0.388	0.387	0.385	0.388
	31-35	0.03				0.16	0.141	0.129	0.309	0.274	0.262	0.359	0.339	0.339	0.385	0.367	0.37	0.392	0.375	0.38	0.403	0.388	0.391	0.4	0.386	0.389	0.4	0.384	0.388
	36-40	0.04				0.095	0.096	0.099	0.225	0.224	0.237	0.326	0.32	0.335	0.371	0.36	0.374	0.391	0.378	0.393	0.407	0.398	0.41	0.403	0.393	0.406	0.401	0.391	0.403
	41-45	0.05				0.094	0.092	0.075	0.205	0.228	0.177	0.306	0.325	0.298	0.352	0.366	0.349	0.372	0.384	0.373	0.401	0.405	0.4	0.396	0.401	0.396	0.39	0.399	0.393
	46-50	0.09				0.065	0.059	0.066	0.101	0.084	0.096	0.204	0.182	0.209	0.312	0.278	0.307	0.357	0.326	0.357	0.402	0.375	0.404	0.409	0.383	0.416	0.407	0.383	0.416
	61-65	0.1225				0.086	0.067	0.077	0.104	0.079	0.094	0.178	0.139	0.165	0.273	0.289	0.298	0.347	0.32	0.355	0.402	0.38	0.415	0.413	0.392	0.433	0.413	0.394	0.434
	66-70	0.22				0.061	0.059	0.06	0.081	0.08	0.079	0.081	0.081	0.081	0.114	0.116	0.107	0.221	0.193	0.199	0.339	0.32	0.327	0.397	0.372	0.381	0.417	0.389	0.398
	71-75	0.4				0.041	0.038	0.034	0.075	0.068	0.061	0.089	0.083	0.08	0.089	0.08	0.075	0.107	0.1	0.086	0.23	0.221	0.166	0.239	0.219	0.215	0.26	0.233	0.228
	76-80	0.5				0.021	0.02	0.02	0.027	0.027	0.025	0.028	0.029	0.025	0.027	0.027	0.023	0.025	0.025	0.023	0.027	0.028	0.029	0.034	0.036	0.06	0.046	0.049	0.095
	81-85	0.9				0.015	0.014	0.011	0.019	0.018	0.018	0.015	0.016	0.014	0.015	0.016	0.014	0.015	0.015	0.013	0.015	0.017	0.014	0.014	0.018	0.014	0.015	0.021	0.015
	86-90	1.225				0.01	0.012	0.013	0.016	0.017	0.019	0.012	0.013	0.015	0.011	0.012	0.014	0.01	0.011	0.014	0.013	0.012	0.014	0.011	0.012	0.014	0.011	0.012	0.014
	91-95	2.2				0.013	0.01	0.008	0.018	0.015	0.013	0.014	0.011	0.01	0.013	0.01	0.009	0.011	0.008	0.007	0.013	0.01	0.008	0.013	0.01	0.008	0.013	0.01	0.008
	96-100	4				0.009	0.011	0.009	0.013	0.015	0.014	0.012	0.015	0.013	0.01	0.012	0.011	0.009	0.011	0.01	0.009	0.011	0.01	0.008	0.011	0.01	0.008	0.011	0.009
%Control	well/s	Concentration (mg/L)	lgC (mol/L)			10 h			12 h			14 h			16 h			18 h			20 h			22 h			24 h
	51-55	Control
	11-15	0.005	-7.75545			99.6441	103.636	99.6528	100.61	104.644	100.588	102.571	105.764	101.374	100.554	103.889	100.529	101.681	104.789	101.333	101.389	104.444	100.531	100.836	103.889	101.067	101.117	103.601	100.8
	16-20	0.009	-7.50018			92.1708	91.6364	90.625	100.915	100.31	98.8235	103.429	102.594	101.099	104.155	103.889	100.265	106.162	107.042	102.4	105.278	103.333	101.592	105.571	102.778	101.333	105.866	102.77	101.333
	21-25	0.01225	-7.36628			96.7972	95.2727	90.625	105.488	103.715	98.8235	106	104.611	100.549	105.263	103.889	100	107.283	105.915	101.333	107.222	104.722	101.061	106.128	104.167	101.067	105.866	103.878	101.067
	26-30	0.022	-7.112			67.6157	68.3636	64.9306	93.2927	95.356	87.6471	100.571	101.729	95.8791	103.324	103.889	99.4709	106.162	106.479	102.133	107.222	106.944	103.183	108.635	106.667	103.467	108.101	106.648	103.467
	31-35	0.03	-6.9773			56.9395	51.2727	44.7917	94.2073	84.8297	77.0588	102.571	97.6945	93.1319	106.648	101.944	97.8836	109.804	105.634	101.333	111.944	107.778	103.714	111.421	107.222	103.733	111.732	106.371	103.467
	36-40	0.04	-6.85236			33.8078	34.9091	34.375	68.5976	69.3498	69.7059	93.1429	92.219	92.033	102.77	100	98.9418	109.524	106.479	104.8	113.056	110.556	108.753	112.256	109.167	108.267	112.011	108.31	107.467
	41-45	0.05	-6.75545			33.452	33.4545	26.0417	62.5	70.5882	52.0588	87.4286	93.6599	81.8681	97.5069	101.667	92.328	104.202	108.169	99.4667	111.389	112.5	106.101	110.306	111.389	105.6	108.939	110.526	104.8
	46-50	0.09	-6.50018			23.1317	21.4545	22.9167	30.7927	26.0062	28.2353	58.2857	52.4496	57.4176	86.4266	77.2222	81.2169	100	91.831	95.2	111.667	104.167	107.162	113.928	106.389	110.933	113.687	106.094	110.933
	61-65	0.1225	-6.36628			30.605	24.3636	26.7361	31.7073	24.4582	27.6471	50.8571	40.0576	45.3297	75.6233	80.2778	78.836	97.1989	90.1408	94.6667	111.667	105.556	110.08	115.042	108.889	115.467	115.363	109.141	115.733
	66-70	0.22	-6.112			21.7082	21.4545	20.8333	24.6951	24.7678	23.2353	23.1429	23.3429	22.2527	31.5789	32.2222	28.3069	61.9048	54.3662	53.0667	94.1667	88.8889	86.7374	110.585	103.333	101.6	116.48	107.756	106.133
	71-75	0.4	-5.85236			14.5907	13.8182	11.8056	22.8659	21.0526	17.9412	25.4286	23.9193	21.978	24.6537	22.2222	19.8413	29.972	28.169	22.9333	63.8889	61.3889	44.0318	66.5738	60.8333	57.3333	72.6257	64.5429	60.8
	76-80	0.5	-5.75545			7.47331	7.27273	6.94444	8.23171	8.35913	7.35294	8	8.35735	6.86813	7.47922	7.5	6.08466	7.0028	7.04225	6.13333	7.5	7.77778	7.69231	9.47075	10	16	12.8492	13.5734	25.3333
	81-85	0.9	-5.50018			5.33808	5.09091	3.81944	5.79268	5.57276	5.29412	4.28571	4.61095	3.84615	4.15512	4.44444	3.7037	4.20168	4.22535	3.46667	4.16667	4.72222	3.71353	3.89972	5	3.73333	4.18994	5.81717	4
	86-90	1.225	-5.36628			3.55872	4.36364	4.51389	4.87805	5.26316	5.58824	3.42857	3.7464	4.12088	3.04709	3.33333	3.7037	2.80112	3.09859	3.73333	3.61111	3.33333	3.71353	3.06407	3.33333	3.73333	3.07263	3.3241	3.73333
	91-95	2.2	-5.112			4.62633	3.63636	2.77778	5.4878	4.64396	3.82353	4	3.17003	2.74725	3.60111	2.77778	2.38095	3.08123	2.25352	1.86667	3.61111	2.77778	2.12202	3.62117	2.77778	2.13333	3.63128	2.77008	2.13333
	96-100	4	-4.85236			3.20285	4	3.125	3.96341	4.64396	4.11765	3.42857	4.32277	3.57143	2.77008	3.33333	2.91005	2.52101	3.09859	2.66667	2.5	3.05556	2.65252	2.22841	3.05556	2.66667	2.23464	3.04709	2.4

## Sheet: SMZ 0.8 MH
Raw data	well/s	Concentration (mg/L)	0 h			10 h			12 h			14 h			16 h			18 h			20 h			22 h			24 h
	51-55	Control	0.085	0.086	0.088	0.425	0.412	0.435	0.575	0.587	0.604	0.662	0.665	0.674	0.734	0.721	0.72	0.757	0.754	0.746	0.746	0.741	0.734	0.747	0.748	0.733	0.747	0.749	0.734
	11-15	0.005	0.086	0.088	0.088	0.407	0.387	0.387	0.619	0.557	0.557	0.677	0.628	0.628	0.71	0.689	0.689	0.721	0.73	0.73	0.712	0.733	0.733	0.708	0.726	0.726	0.704	0.724	0.724
	16-20	0.009	0.087	0.086	0.083	0.395	0.397	0.387	0.614	0.594	0.556	0.687	0.687	0.633	0.753	0.759	0.715	0.78	0.811	0.772	0.77	0.81	0.776	0.77	0.8	0.766	0.769	0.799	0.761
	21-25	0.01225	0.091	0.086	0.086	0.454	0.459	0.449	0.644	0.664	0.664	0.707	0.722	0.722	0.744	0.76	0.76	0.753	0.762	0.762	0.736	0.747	0.747	0.73	0.744	0.744	0.728	0.743	0.743
	26-30	0.022	0.091	0.096	0.083	0.442	0.38	0.4	0.599	0.518	0.558	0.681	0.6	0.655	0.749	0.671	0.736	0.789	0.729	0.796	0.778	0.735	0.787	0.777	0.726	0.786	0.756	0.743	0.764
	31-35	0.03	0.088	0.096	0.088	0.43	0.374	0.357	0.597	0.561	0.54	0.669	0.632	0.61	0.722	0.686	0.665	0.754	0.726	0.719	0.741	0.723	0.721	0.732	0.714	0.719	0.729	0.739	0.733
	36-40	0.04	0.085	0.088	0.087	0.276	0.291	0.281	0.495	0.519	0.492	0.615	0.629	0.615	0.697	0.713	0.701	0.773	0.791	0.775	0.766	0.8	0.786	0.769	0.811	0.781	0.768	0.773	0.777
	41-45	0.05	0.089	0.093	0.085	0.246	0.221	0.234	0.391	0.352	0.341	0.565	0.537	0.548	0.655	0.632	0.641	0.731	0.725	0.739	0.746	0.746	0.767	0.732	0.736	0.757	0.755	0.761	0.751
	46-50	0.09	0.089	0.09	0.087	0.201	0.217	0.21	0.223	0.259	0.252	0.364	0.421	0.412	0.564	0.591	0.582	0.731	0.719	0.715	0.816	0.794	0.795	0.821	0.8	0.798	0.798	0.798	0.754
	61-65	0.1225	0.087	0.089	0.095	0.242	0.231	0.236	0.251	0.236	0.245	0.341	0.318	0.347	0.508	0.478	0.488	0.647	0.625	0.64	0.721	0.707	0.728	0.754	0.75	0.773	0.745	0.742	0.764
	66-70	0.22	0.105	0.099	0.11	0.19	0.19	0.179	0.236	0.234	0.227	0.272	0.243	0.328	0.46	0.439	0.462	0.604	0.603	0.58	0.703	0.723	0.643	0.847	0.857	0.743	0.781	0.776	0.798
	71-75	0.4	0.093	0.088	0.097	0.137	0.127	0.134	0.176	0.165	0.171	0.203	0.196	0.202	0.271	0.246	0.317	0.573	0.482	0.549	0.549	0.475	0.521	0.595	0.558	0.519	0.695	0.587	0.549
	76-80	0.5	0.088	0.088	0.088	0.11	0.11	0.11	0.116	0.116	0.116	0.119	0.119	0.119	0.119	0.119	0.119	0.119	0.119	0.119	0.118	0.118	0.118	0.135	0.135	0.135	0.574	0.574	0.574
	81-85	0.9	0.09	0.09	0.089	0.107	0.109	0.108	0.112	0.111	0.112	0.104	0.105	0.104	0.104	0.105	0.105	0.109	0.109	0.109	0.13	0.123	0.119	0.235	0.211	0.2	0.337	0.296	0.278
	86-90	1.225	0.092	0.094	0.099	0.11	0.111	0.116	0.114	0.117	0.119	0.105	0.109	0.111	0.105	0.108	0.11	0.108	0.112	0.112	0.11	0.121	0.116	0.122	0.183	0.145	0.138	0.243	0.187
	91-95	2.2	0.088	0.089	0.095	0.102	0.102	0.108	0.111	0.111	0.118	0.101	0.102	0.107	0.099	0.1	0.105	0.1	0.099	0.106	0.102	0.1	0.107	0.108	0.104	0.111	0.115	0.108	0.114
	96-100	4	0.09	0.087	0.096	0.098	0.097	0.106	0.11	0.107	0.115	0.104	0.101	0.11	0.099	0.097	0.106	0.098	0.096	0.105	0.098	0.097	0.105	0.099	0.1	0.106	0.099	0.102	0.106
Substract the value at t=0	well/s	Concentration (mg/L)				10 h			12 h			14 h			16 h			18 h			20 h			22 h			24 h
	51-55	Control				0.34	0.326	0.347	0.49	0.501	0.516	0.577	0.579	0.586	0.649	0.635	0.632	0.672	0.668	0.658	0.661	0.655	0.646	0.662	0.662	0.645	0.662	0.663	0.646
	11-15	0.005				0.321	0.299	0.299	0.533	0.469	0.469	0.591	0.54	0.54	0.624	0.601	0.601	0.635	0.642	0.642	0.626	0.645	0.645	0.622	0.638	0.638	0.618	0.636	0.636
	16-20	0.009				0.308	0.311	0.304	0.527	0.508	0.473	0.6	0.601	0.55	0.666	0.673	0.632	0.693	0.725	0.689	0.683	0.724	0.693	0.683	0.714	0.683	0.682	0.713	0.678
	21-25	0.01225				0.363	0.373	0.363	0.553	0.578	0.578	0.616	0.636	0.636	0.653	0.674	0.674	0.662	0.676	0.676	0.645	0.661	0.661	0.639	0.658	0.658	0.637	0.657	0.657
	26-30	0.022				0.351	0.284	0.317	0.508	0.422	0.475	0.59	0.504	0.572	0.658	0.575	0.653	0.698	0.633	0.713	0.687	0.639	0.704	0.686	0.63	0.703	0.665	0.647	0.681
	31-35	0.03				0.342	0.278	0.269	0.509	0.465	0.452	0.581	0.536	0.522	0.634	0.59	0.577	0.666	0.63	0.631	0.653	0.627	0.633	0.644	0.618	0.631	0.641	0.643	0.645
	36-40	0.04				0.191	0.203	0.194	0.41	0.431	0.405	0.53	0.541	0.528	0.612	0.625	0.614	0.688	0.703	0.688	0.681	0.712	0.699	0.684	0.723	0.694	0.683	0.685	0.69
	41-45	0.05				0.157	0.128	0.149	0.302	0.259	0.256	0.476	0.444	0.463	0.566	0.539	0.556	0.642	0.632	0.654	0.657	0.653	0.682	0.643	0.643	0.672	0.666	0.668	0.666
	46-50	0.09				0.112	0.127	0.123	0.134	0.169	0.165	0.275	0.331	0.325	0.475	0.501	0.495	0.642	0.629	0.628	0.727	0.704	0.708	0.732	0.71	0.711	0.709	0.708	0.667
	61-65	0.1225				0.155	0.142	0.141	0.164	0.147	0.15	0.254	0.229	0.252	0.421	0.389	0.393	0.56	0.536	0.545	0.634	0.618	0.633	0.667	0.661	0.678	0.658	0.653	0.669
	66-70	0.22				0.085	0.091	0.069	0.131	0.135	0.117	0.167	0.144	0.218	0.355	0.34	0.352	0.499	0.504	0.47	0.598	0.624	0.533	0.742	0.758	0.633	0.676	0.677	0.688
	71-75	0.4				0.044	0.039	0.037	0.083	0.077	0.074	0.11	0.108	0.105	0.178	0.158	0.22	0.48	0.394	0.452	0.456	0.387	0.424	0.502	0.47	0.422	0.602	0.499	0.452
	76-80	0.5				0.022	0.022	0.022	0.028	0.028	0.028	0.031	0.031	0.031	0.031	0.031	0.031	0.031	0.031	0.031	0.03	0.03	0.03	0.047	0.047	0.047	0.486	0.486	0.486
	81-85	0.9				0.017	0.019	0.019	0.022	0.021	0.023	0.014	0.015	0.015	0.014	0.015	0.016	0.019	0.019	0.02	0.04	0.033	0.03	0.145	0.121	0.111	0.247	0.206	0.189
	86-90	1.225				0.018	0.017	0.017	0.022	0.023	0.02	0.013	0.015	0.012	0.013	0.014	0.011	0.016	0.018	0.013	0.018	0.027	0.017	0.03	0.089	0.046	0.046	0.149	0.088
	91-95	2.2				0.014	0.013	0.013	0.023	0.022	0.023	0.013	0.013	0.012	0.011	0.011	0.01	0.012	0.01	0.011	0.014	0.011	0.012	0.02	0.015	0.016	0.027	0.019	0.019
	96-100	4				0.008	0.01	0.01	0.02	0.02	0.019	0.014	0.014	0.014	0.009	0.01	0.01	0.008	0.009	0.009	0.008	0.01	0.009	0.009	0.013	0.01	0.009	0.015	0.01
%Control	well/s	Concentration (mg/L)	lgC (mol/L)			10 h			12 h			14 h			16 h			18 h			20 h			22 h			24 h
	51-55	Control
	11-15	0.005	-7.75545			94.4118	91.7178	86.1671	108.776	93.6128	90.8915	102.426	93.2642	92.1502	96.1479	94.6457	95.0949	94.494	96.1078	97.5684	94.705	98.4733	99.8452	93.9577	96.3746	98.9147	93.3535	95.9276	98.452
	16-20	0.009	-7.50018			90.5882	95.3988	87.6081	107.551	101.397	91.6667	103.986	103.8	93.8567	102.619	105.984	100	103.125	108.533	104.711	103.328	110.534	107.276	103.172	107.855	105.891	103.021	107.541	104.954
	21-25	0.01225	-7.36628			106.765	114.417	104.611	112.857	115.369	112.016	106.759	109.845	108.532	100.616	106.142	106.646	98.5119	101.198	102.736	97.5794	100.916	102.322	96.5257	99.3958	102.016	96.2236	99.095	101.703
	26-30	0.022	-7.112			103.235	87.1166	91.3545	103.673	84.2315	92.0543	102.253	87.0466	97.6109	101.387	90.5512	103.323	103.869	94.7605	108.359	103.933	97.5573	108.978	103.625	95.1662	108.992	100.453	97.5867	105.418
	31-35	0.03	-6.9773			100.588	85.2761	77.5216	103.878	92.8144	87.5969	100.693	92.5734	89.0785	97.6888	92.9134	91.2975	99.1071	94.3114	95.8967	98.7897	95.7252	97.9876	97.281	93.3535	97.8295	96.8278	96.9834	99.8452
	36-40	0.04	-6.85236			56.1765	62.2699	55.9078	83.6735	86.0279	78.4884	91.8544	93.437	90.1024	94.2989	98.4252	97.1519	102.381	105.24	104.559	103.026	108.702	108.204	103.323	109.215	107.597	103.172	103.318	106.811
	41-45	0.05	-6.75545			46.1765	39.2638	42.9395	61.6327	51.6966	49.6124	82.4957	76.6839	79.0102	87.2111	84.8819	87.9747	95.5357	94.6108	99.3921	99.3949	99.6947	105.573	97.1299	97.1299	104.186	100.604	100.754	103.096
	46-50	0.09	-6.50018			32.9412	38.9571	35.4467	27.3469	33.7325	31.9767	47.6603	57.1675	55.4608	73.1895	78.8976	78.3228	95.5357	94.1617	95.4407	109.985	107.481	109.598	110.574	107.251	110.233	107.1	106.787	103.251
	61-65	0.1225	-6.36628			45.5882	43.5583	40.634	33.4694	29.3413	29.0698	44.0208	39.5509	43.0034	64.869	61.2598	62.1835	83.3333	80.2395	82.8267	95.9153	94.3511	97.9876	100.755	99.8489	105.116	99.3958	98.4917	103.56
	66-70	0.22	-6.112			25	27.9141	19.8847	26.7347	26.9461	22.6744	28.9428	24.8705	37.2014	54.6995	53.5433	55.6962	74.256	75.4491	71.4286	90.469	95.2672	82.5077	112.085	114.502	98.1395	102.115	102.112	106.502
	71-75	0.4	-5.85236			12.9412	11.9632	10.6628	16.9388	15.3693	14.3411	19.0641	18.6528	17.9181	27.4268	24.8819	34.8101	71.4286	58.982	68.693	68.9864	59.084	65.6347	75.8308	70.997	65.4264	90.9366	75.264	69.969
	76-80	0.5	-5.75545			6.47059	6.74847	6.34006	5.71429	5.58882	5.42636	5.37262	5.35406	5.2901	4.77658	4.88189	4.90506	4.6131	4.64072	4.71125	4.53858	4.58015	4.64396	7.0997	7.0997	7.28682	73.4139	73.3032	75.2322
	81-85	0.9	-5.50018			5	5.82822	5.4755	4.4898	4.19162	4.45736	2.42634	2.59067	2.55973	2.15716	2.3622	2.53165	2.82738	2.84431	3.03951	6.05144	5.03817	4.64396	21.9033	18.2779	17.2093	37.3112	31.0709	29.257
	86-90	1.225	-5.36628			5.29412	5.21472	4.89914	4.4898	4.59082	3.87597	2.25303	2.59067	2.04778	2.00308	2.20472	1.74051	2.38095	2.69461	1.97568	2.72315	4.12214	2.63158	4.53172	13.4441	7.13178	6.94864	22.4736	13.6223
	91-95	2.2	-5.112			4.11765	3.98773	3.7464	4.69388	4.39122	4.45736	2.25303	2.24525	2.04778	1.69492	1.73228	1.58228	1.78571	1.49701	1.67173	2.118	1.67939	1.85759	3.02115	2.26586	2.48062	4.07855	2.86576	2.94118
	96-100	4	-4.85236			2.35294	3.06748	2.88184	4.08163	3.99202	3.68217	2.42634	2.41796	2.38908	1.38675	1.5748	1.58228	1.19048	1.34731	1.36778	1.21029	1.52672	1.39319	1.35952	1.96375	1.55039	1.35952	2.26244	1.54799

## Sheet: SMZ 1.0 MH 
Raw data	well/s	Concentration (mg/L)	0 h			10 h			12 h			14 h			16 h			18 h			20 h			22 h			24 h
	51-55	Control	0.105	0.113	0.105	0.398	0.396	0.391	0.609	0.59	0.579	0.765	0.768	0.758	0.821	0.838	0.836	0.854	0.867	0.874	0.831	0.849	0.857	0.816	0.843	0.852	0.816	0.843	0.856
	11-15	0.005	0.103	0.102	0.103	0.266	0.3	0.329	0.375	0.491	0.507	0.653	0.662	0.68	0.741	0.735	0.74	0.792	0.775	0.779	0.806	0.784	0.783	0.799	0.761	0.764	0.791	0.756	0.758
	16-20	0.009	0.099	0.096	0.096	0.255	0.276	0.276	0.402	0.441	0.441	0.62	0.627	0.627	0.695	0.698	0.698	0.751	0.743	0.743	0.78	0.773	0.773	0.773	0.764	0.764	0.768	0.758	0.758
	21-25	0.01225	0.121	0.104	0.104	0.291	0.297	0.297	0.435	0.473	0.473	0.658	0.687	0.687	0.737	0.768	0.768	0.79	0.815	0.815	0.809	0.81	0.81	0.799	0.795	0.795	0.789	0.794	0.794
	26-30	0.022	0.095	0.097	0.09	0.26	0.25	0.236	0.415	0.377	0.349	0.657	0.605	0.583	0.753	0.697	0.679	0.81	0.751	0.737	0.82	0.771	0.754	0.804	0.753	0.736	0.802	0.745	0.729
	31-35	0.03	0.1	0.104	0.105	0.263	0.265	0.25	0.365	0.411	0.313	0.638	0.669	0.587	0.736	0.763	0.701	0.803	0.824	0.768	0.826	0.831	0.79	0.814	0.819	0.775	0.81	0.813	0.775
	36-40	0.04	0.118	0.109	0.096	0.264	0.261	0.244	0.402	0.354	0.36	0.638	0.615	0.603	0.726	0.725	0.695	0.783	0.786	0.75	0.793	0.805	0.759	0.782	0.797	0.744	0.779	0.793	0.739
	41-45	0.05	0.109	0.1	0.109	0.261	0.255	0.261	0.332	0.319	0.332	0.606	0.583	0.606	0.726	0.698	0.726	0.8	0.776	0.8	0.821	0.804	0.821	0.807	0.797	0.807	0.805	0.795	0.805
	46-50	0.09	0.114	0.107	0.1	0.238	0.24	0.237	0.255	0.261	0.241	0.443	0.46	0.337	0.612	0.611	0.522	0.714	0.702	0.612	0.775	0.786	0.709	0.796	0.811	0.793	0.786	0.814	0.778
	61-65	0.1225	0.101	0.101	0.101	0.261	0.261	0.261	0.281	0.281	0.281	0.443	0.443	0.443	0.599	0.599	0.599	0.719	0.719	0.719	0.791	0.791	0.791	0.829	0.829	0.829	0.809	0.809	0.809
	66-70	0.22	0.114	0.101	0.114	0.223	0.223	0.223	0.271	0.264	0.271	0.344	0.35	0.344	0.501	0.48	0.501	0.642	0.613	0.642	0.781	0.732	0.781	0.825	0.823	0.825	0.916	0.87	0.916
	71-75	0.4	0.116	0.112	0.112	0.179	0.171	0.171	0.251	0.247	0.247	0.294	0.289	0.289	0.377	0.421	0.421	0.563	0.586	0.586	0.596	0.627	0.627	0.65	0.701	0.701	0.703	0.745	0.745
	76-80	0.5	0.113	0.113	0.104	0.152	0.141	0.134	0.192	0.154	0.15	0.262	0.163	0.168	0.441	0.189	0.239	0.596	0.309	0.474	0.613	0.555	0.484	0.621	0.529	0.471	0.658	0.534	0.456
	81-85	0.9	0.108	0.108	0.108	0.127	0.127	0.127	0.135	0.135	0.135	0.128	0.128	0.128	0.127	0.127	0.127	0.141	0.141	0.141	0.216	0.216	0.216	0.477	0.477	0.477	0.53	0.53	0.53
	86-90	1.225	0.117	0.107	0.107	0.134	0.123	0.123	0.142	0.128	0.128	0.134	0.12	0.12	0.133	0.119	0.119	0.15	0.126	0.126	0.232	0.169	0.169	0.427	0.303	0.303	0.524	0.463	0.463
	91-95	2.2	0.111	0.109	0.124	0.126	0.127	0.138	0.145	0.144	0.157	0.133	0.133	0.147	0.122	0.123	0.138	0.128	0.129	0.143	0.121	0.122	0.136	0.124	0.128	0.141	0.134	0.146	0.156
	96-100	4	0.116	0.116	0.116	0.129	0.129	0.129	0.146	0.146	0.146	0.138	0.138	0.138	0.13	0.13	0.13	0.131	0.131	0.131	0.128	0.128	0.128	0.129	0.129	0.129	0.135	0.135	0.135
Substract the value at t=0	well/s	Concentration (mg/L)				10 h			12 h			14 h			16 h			18 h			20 h			22 h			24 h
	51-55	Control				0.293	0.283	0.286	0.504	0.477	0.474	0.66	0.655	0.653	0.716	0.725	0.731	0.749	0.754	0.769	0.726	0.736	0.752	0.711	0.73	0.747	0.711	0.73	0.751
	11-15	0.005				0.163	0.198	0.226	0.272	0.389	0.404	0.55	0.56	0.577	0.638	0.633	0.637	0.689	0.673	0.676	0.703	0.682	0.68	0.696	0.659	0.661	0.688	0.654	0.655
	16-20	0.009				0.156	0.18	0.18	0.303	0.345	0.345	0.521	0.531	0.531	0.596	0.602	0.602	0.652	0.647	0.647	0.681	0.677	0.677	0.674	0.668	0.668	0.669	0.662	0.662
	21-25	0.01225				0.17	0.193	0.193	0.314	0.369	0.369	0.537	0.583	0.583	0.616	0.664	0.664	0.669	0.711	0.711	0.688	0.706	0.706	0.678	0.691	0.691	0.668	0.69	0.69
	26-30	0.022				0.165	0.153	0.146	0.32	0.28	0.259	0.562	0.508	0.493	0.658	0.6	0.589	0.715	0.654	0.647	0.725	0.674	0.664	0.709	0.656	0.646	0.707	0.648	0.639
	31-35	0.03				0.163	0.161	0.145	0.265	0.307	0.208	0.538	0.565	0.482	0.636	0.659	0.596	0.703	0.72	0.663	0.726	0.727	0.685	0.714	0.715	0.67	0.71	0.709	0.67
	36-40	0.04				0.146	0.152	0.148	0.284	0.245	0.264	0.52	0.506	0.507	0.608	0.616	0.599	0.665	0.677	0.654	0.675	0.696	0.663	0.664	0.688	0.648	0.661	0.684	0.643
	41-45	0.05				0.152	0.155	0.152	0.223	0.219	0.223	0.497	0.483	0.497	0.617	0.598	0.617	0.691	0.676	0.691	0.712	0.704	0.712	0.698	0.697	0.698	0.696	0.695	0.696
	46-50	0.09				0.124	0.133	0.137	0.141	0.154	0.141	0.329	0.353	0.237	0.498	0.504	0.422	0.6	0.595	0.512	0.661	0.679	0.609	0.682	0.704	0.693	0.672	0.707	0.678
	61-65	0.1225				0.16	0.16	0.16	0.18	0.18	0.18	0.342	0.342	0.342	0.498	0.498	0.498	0.618	0.618	0.618	0.69	0.69	0.69	0.728	0.728	0.728	0.708	0.708	0.708
	66-70	0.22				0.109	0.122	0.109	0.157	0.163	0.157	0.23	0.249	0.23	0.387	0.379	0.387	0.528	0.512	0.528	0.667	0.631	0.667	0.711	0.722	0.711	0.802	0.769	0.802
	71-75	0.4				0.063	0.059	0.059	0.135	0.135	0.135	0.178	0.177	0.177	0.261	0.309	0.309	0.447	0.474	0.474	0.48	0.515	0.515	0.534	0.589	0.589	0.587	0.633	0.633
	76-80	0.5				0.039	0.028	0.03	0.079	0.041	0.046	0.149	0.05	0.064	0.328	0.076	0.135	0.483	0.196	0.37	0.5	0.442	0.38	0.508	0.416	0.367	0.545	0.421	0.352
	81-85	0.9				0.019	0.019	0.019	0.027	0.027	0.027	0.02	0.02	0.02	0.019	0.019	0.019	0.033	0.033	0.033	0.108	0.108	0.108	0.369	0.369	0.369	0.422	0.422	0.422
	86-90	1.225				0.017	0.016	0.016	0.025	0.021	0.021	0.017	0.013	0.013	0.016	0.012	0.012	0.033	0.019	0.019	0.115	0.062	0.062	0.31	0.196	0.196	0.407	0.356	0.356
	91-95	2.2				0.015	0.018	0.014	0.034	0.035	0.033	0.022	0.024	0.023	0.011	0.014	0.014	0.017	0.02	0.019	0.01	0.013	0.012	0.013	0.019	0.017	0.023	0.037	0.032
	96-100	4				0.013	0.013	0.013	0.03	0.03	0.03	0.022	0.022	0.022	0.014	0.014	0.014	0.015	0.015	0.015	0.012	0.012	0.012	0.013	0.013	0.013	0.019	0.019	0.019
%Control	well/s	Concentration (mg/L)	lgC (mol/L)			10 h			12 h			14 h			16 h			18 h			20 h			22 h			24 h
	51-55	Control
	11-15	0.005	-7.75545			55.6314	69.9647	79.021	53.9683	81.5514	85.2321	83.3333	85.4962	88.3614	89.1061	87.3103	87.1409	91.9893	89.2573	87.9064	96.832	92.663	90.4255	97.8903	90.274	88.4873	96.7651	89.589	87.217
	16-20	0.009	-7.50018			53.2423	63.6042	62.9371	60.119	72.327	72.7848	78.9394	81.0687	81.317	83.2402	83.0345	82.3529	87.0494	85.809	84.1352	93.8017	91.9837	90.0266	94.7961	91.5068	89.4244	94.0928	90.6849	88.1491
	21-25	0.01225	-7.36628			58.0205	68.1979	67.4825	62.3016	77.3585	77.8481	81.3636	89.0076	89.2802	86.0335	91.5862	90.8345	89.3191	94.2971	92.4577	94.7658	95.9239	93.883	95.3586	94.6575	92.5033	93.9522	94.5205	91.8775
	26-30	0.022	-7.112			56.314	54.0636	51.049	63.4921	58.7002	54.6414	85.1515	77.5573	75.4977	91.8994	82.7586	80.5746	95.4606	86.7374	84.1352	99.8623	91.5761	88.2979	99.7187	89.863	86.4793	99.4374	88.7671	85.0866
	31-35	0.03	-6.9773			55.6314	56.8905	50.6993	52.5794	64.3606	43.8819	81.5152	86.2595	73.8132	88.8268	90.8966	81.5321	93.8585	95.4907	86.2159	100	98.7772	91.0904	100.422	97.9452	89.6921	99.8594	97.1233	89.2144
	36-40	0.04	-6.85236			49.8294	53.7102	51.7483	56.3492	51.3627	55.6962	78.7879	77.2519	77.6417	84.9162	84.9655	81.9425	88.785	89.7878	85.0455	92.9752	94.5652	88.1649	93.3896	94.2466	86.747	92.9677	93.6986	85.6192
	41-45	0.05	-6.75545			51.8771	54.7703	53.1469	44.246	45.9119	47.0464	75.303	73.7405	76.1103	86.1732	82.4828	84.4049	92.2563	89.6552	89.857	98.0716	95.6522	94.6809	98.1716	95.4795	93.4404	97.8903	95.2055	92.6764
	46-50	0.09	-6.50018			42.3208	46.9965	47.9021	27.9762	32.2851	29.7468	49.8485	53.8931	36.294	69.5531	69.5172	57.7291	80.1068	78.9125	66.58	91.0468	92.2554	80.984	95.9212	96.4384	92.7711	94.5148	96.8493	90.2796
	61-65	0.1225	-6.36628			54.6075	56.5371	55.9441	35.7143	37.7358	37.9747	51.8182	52.2137	52.3737	69.5531	68.6897	68.1259	82.51	81.9629	80.3641	95.0413	93.75	91.7553	102.391	99.726	97.4565	99.5781	96.9863	94.2743
	66-70	0.22	-6.112			37.2014	43.1095	38.1119	31.1508	34.1719	33.1224	34.8485	38.0153	35.2221	54.0503	52.2759	52.9412	70.494	67.9045	68.6606	91.8733	85.7337	88.6968	100	98.9041	95.1807	112.799	105.342	106.791
	71-75	0.4	-5.85236			21.5017	20.8481	20.6294	26.7857	28.3019	28.481	26.9697	27.0229	27.1057	36.4525	42.6207	42.2709	59.6796	62.8647	61.6385	66.1157	69.9728	68.484	75.1055	80.6849	78.8487	82.5598	86.7123	84.2876
	76-80	0.5	-5.75545			13.3106	9.89399	10.4895	15.6746	8.59539	9.70464	22.5758	7.63359	9.80092	45.8101	10.4828	18.4679	64.486	25.9947	48.1144	68.8705	60.0543	50.5319	71.4487	56.9863	49.1299	76.6526	57.6712	46.8708
	81-85	0.9	-5.50018			6.48464	6.71378	6.64336	5.35714	5.66038	5.6962	3.0303	3.05344	3.06279	2.65363	2.62069	2.59918	4.40587	4.37666	4.29129	14.876	14.6739	14.3617	51.8987	50.5479	49.3976	59.353	57.8082	56.1917
	86-90	1.225	-5.36628			5.80205	5.65371	5.59441	4.96032	4.40252	4.43038	2.57576	1.98473	1.99081	2.23464	1.65517	1.64159	4.40587	2.51989	2.47074	15.8402	8.42391	8.24468	43.6006	26.8493	26.2383	57.2433	48.7671	47.4035
	91-95	2.2	-5.112			5.11945	6.36042	4.8951	6.74603	7.33753	6.96203	3.33333	3.66412	3.52221	1.53631	1.93103	1.91518	2.26969	2.65252	2.47074	1.37741	1.7663	1.59574	1.82841	2.60274	2.27577	3.23488	5.06849	4.26099
	96-100	4	-4.85236			4.43686	4.59364	4.54545	5.95238	6.28931	6.32911	3.33333	3.35878	3.36907	1.95531	1.93103	1.91518	2.00267	1.98939	1.95059	1.65289	1.63043	1.59574	1.82841	1.78082	1.74029	2.67229	2.60274	2.52996

## Sheet: 24 h summary
24 h data summary	lgC (mol/L)	0.4 MH			0.6 MH			0.8 MH			1.0 MH
	-7.75545	107.22	106.96	106.204	101.117	103.601	100.8	93.3535	95.9276	98.452	97.8903	90.274	88.4873
	-7.50018	106.498	108.425	106.204	105.866	102.77	101.333	103.021	107.541	104.954	94.7961	91.5068	89.4244
	-7.36628	112.274	116.484	114.234	105.866	103.878	101.067	96.2236	99.095	101.703	95.3586	94.6575	92.5033
	-7.112	113.357	111.355	110.949	108.101	106.648	103.467	100.453	97.5867	105.418	99.7187	89.863	86.4793
	-6.9773	109.025	116.117	118.248	111.732	106.371	103.467	96.8278	96.9834	99.8452	100.422	97.9452	89.6921
	-6.85236	117.69	117.582	117.153	112.011	108.31	107.467	103.172	103.318	106.811	93.3896	94.2466	86.747
	-6.75545	112.996	115.385	115.693	108.939	110.526	104.8	100.604	100.754	103.096	98.1716	95.4795	93.4404
	-6.50018	112.635	120.879	116.788	113.687	106.094	110.933	107.1	106.787	103.251	94.5148	96.4384	90.0937
	-6.36628	114.44	111.355	115.693	115.363	109.141	115.733	99.3958	98.4917	103.56	99.5781	96.9863	94.7791
	-6.112	116.606	116.85	110.219	116.48	107.756	106.133	117.221	117.195	106.502	109.845	101.644	104.552
	-5.85236	59.9278	65.2015	63.8686	72.6257	64.5429	60.8	90.9366	75.264	69.969	75.1055	80.6849	78.8487
	-5.75545	7.22022	8.42491	8.39416	12.8492	13.5734	25.3333	12.9909	12.9713	13.3127	71.4487	56.9863	49.1299
	-5.50018	5.05415	4.7619	4.37956	4.18994	5.81717	4	37.3112	31.0709	29.257	51.8987	50.5479	49.3976
	-5.36628	3.97112	4.0293	3.64964	3.07263	3.3241	3.73333	6.94864	22.4736	13.6223	43.6006	26.8493	26.2383
	-5.112	3.2491	2.5641	2.91971	3.63128	2.77008	2.13333	4.07855	2.86576	2.94118	1.82841	2.60274	2.27577
	-4.85236	2.52708	2.9304	2.55474	2.23464	3.04709	2.4	1.35952	2.26244	1.54799	1.82841	1.78082	1.74029
	lgC	C
	-7.75545	1.75611e-08	106.795	101.839
	-7.50018	3.161e-08	107.042	103.323
	-7.36628	4.30247e-08	114.33	103.604
	-7.112	7.72689e-08	111.887	106.072
	-6.9773	1.05367e-07	114.464	107.19
	-6.85236	1.40489e-07	117.475	109.263
	-6.75545	1.75611e-07	114.691	108.088
	-6.50018	3.161e-07	116.768	110.238
	-6.36628	4.30247e-07	113.83	113.413
	-6.112	7.72689e-07	114.558	110.123
	-5.85236	1.40489e-06	62.9993	65.9895
	-5.75545	1.75611e-06	8.0131	17.252
	-5.50018	3.161e-06	4.73187	4.66904
	-5.36628	4.30247e-06	3.88335	3.37669
	-5.112	7.72689e-06	2.91097	2.8449
	-4.85236	1.40489e-05	2.67074	2.56058
