# Supplementary material for: An analogous wood barrel theory to explain the occurrence of hormesis: A case study of sulfonamides and erythromycin on Escherichia coli growth
Source: PLoS One. 2017 Jul 17;12(7):e0181321. doi: 10.1371/journal.pone.0181321 (PMC5513561; doi:10.1371/journal.pone.0181321)
Supplement: S1 File — (ZIP) [file pone.0181321.s005.zip › Raw data/4. Mixtures of SAs and Ery in 0.4-fold MH.xlsx]

## Sheet: SMZ and Ery mix
0 h		0 h			10 h			12 h			14 h			16 h			18 h			20 h			22 h			24 h
		0.068	0.068	0.068	0.33	0.33	0.343	0.362	0.363	0.379	0.38	0.378	0.397	0.397	0.392	0.407	0.395	0.39	0.412	0.399	0.395	0.412	0.399	0.397	0.416	0.4	0.398	0.418
		0.069	0.068	0.069	0.333	0.322	0.336	0.373	0.364	0.382	0.394	0.383	0.403	0.402	0.396	0.414	0.406	0.398	0.418	0.404	0.395	0.418	0.405	0.398	0.418	0.406	0.399	0.42
		0.068	0.068	0.068	0.326	0.317	0.315	0.376	0.367	0.365	0.395	0.387	0.385	0.403	0.396	0.394	0.402	0.396	0.394	0.4	0.394	0.392	0.403	0.397	0.396	0.404	0.397	0.397
		0.07	0.069	0.069	0.316	0.316	0.325	0.372	0.367	0.381	0.398	0.391	0.407	0.409	0.4	0.414	0.42	0.407	0.422	0.415	0.405	0.42	0.411	0.402	0.419	0.409	0.402	0.418
		0.068	0.068	0.067	0.308	0.314	0.328	0.366	0.371	0.384	0.391	0.397	0.408	0.398	0.403	0.412	0.403	0.404	0.414	0.4	0.402	0.411	0.401	0.404	0.411	0.401	0.403	0.411
		0.069	0.072	0.069	0.306	0.318	0.316	0.371	0.374	0.382	0.403	0.404	0.417	0.411	0.411	0.425	0.42	0.415	0.429	0.416	0.41	0.425	0.412	0.411	0.424	0.41	0.41	0.423
		0.069	0.067	0.068	0.32	0.315	0.303	0.385	0.377	0.37	0.414	0.407	0.407	0.42	0.412	0.414	0.416	0.412	0.417	0.414	0.408	0.413	0.415	0.408	0.412	0.415	0.408	0.412
		0.07	0.07	0.07	0.308	0.319	0.338	0.389	0.392	0.423	0.429	0.432	0.464	0.442	0.437	0.473	0.445	0.444	0.47	0.439	0.44	0.467	0.433	0.433	0.463	0.429	0.434	0.461
		0.069	0.068	0.068	0.326	0.335	0.344	0.414	0.423	0.435	0.45	0.459	0.469	0.455	0.465	0.472	0.45	0.459	0.469	0.447	0.455	0.467	0.445	0.454	0.465	0.444	0.452	0.463
		0.071	0.071	0.071	0.272	0.287	0.287	0.392	0.398	0.412	0.448	0.446	0.465	0.469	0.459	0.481	0.467	0.456	0.477	0.458	0.449	0.471	0.448	0.443	0.465	0.444	0.44	0.464
		0.07	0.07	0.069	0.241	0.254	0.234	0.37	0.385	0.362	0.432	0.446	0.432	0.454	0.464	0.457	0.45	0.459	0.454	0.441	0.451	0.445	0.435	0.445	0.439	0.433	0.443	0.438
		0.072	0.071	0.072	0.149	0.086	0.1	0.253	0.138	0.194	0.381	0.224	0.313	0.434	0.346	0.411	0.45	0.404	0.443	0.447	0.423	0.451	0.436	0.426	0.445	0.434	0.424	0.442
		0.07	0.071	0.069	0.075	0.075	0.073	0.077	0.077	0.076	0.087	0.086	0.084	0.156	0.142	0.128	0.234	0.243	0.214	0.343	0.38	0.336	0.391	0.443	0.391	0.4	0.459	0.405
		0.072	0.073	0.073	0.081	0.078	0.078	0.078	0.076	0.076	0.078	0.076	0.076	0.083	0.079	0.081	0.087	0.082	0.082	0.092	0.082	0.087	0.103	0.087	0.099	0.112	0.09	0.114
		0.071	0.069	0.069	0.074	0.072	0.072	0.072	0.072	0.072	0.072	0.072	0.072	0.074	0.073	0.073	0.075	0.073	0.073	0.075	0.073	0.073	0.076	0.074	0.073	0.076	0.074	0.074
		0.073	0.075	0.077	0.09	0.088	0.087	0.084	0.082	0.081	0.086	0.085	0.083	0.096	0.094	0.09	0.095	0.093	0.089	0.094	0.091	0.088	0.096	0.093	0.09	0.096	0.093	0.091
		0.071	0.07	0.07	0.079	0.076	0.075	0.076	0.074	0.073	0.077	0.075	0.074	0.081	0.077	0.076	0.081	0.077	0.076	0.081	0.078	0.076	0.082	0.078	0.077	0.083	0.079	0.077
substract the time 0 reading					10 h			12 h			14 h			16 h			18 h			20 h			22 h			24 h
51-55	0				0.262	0.262	0.275	0.294	0.295	0.311	0.312	0.31	0.329	0.329	0.324	0.339	0.327	0.322	0.344	0.331	0.327	0.344	0.331	0.329	0.348	0.332	0.33	0.35
11-15	1				0.264	0.254	0.267	0.304	0.296	0.313	0.325	0.315	0.334	0.333	0.328	0.345	0.337	0.33	0.349	0.335	0.327	0.349	0.336	0.33	0.349	0.337	0.331	0.351
16-20	2				0.258	0.249	0.247	0.308	0.299	0.297	0.327	0.319	0.317	0.335	0.328	0.326	0.334	0.328	0.326	0.332	0.326	0.324	0.335	0.329	0.328	0.336	0.329	0.329
21-25	3				0.246	0.247	0.256	0.302	0.298	0.312	0.328	0.322	0.338	0.339	0.331	0.345	0.35	0.338	0.353	0.345	0.336	0.351	0.341	0.333	0.35	0.339	0.333	0.349
26-30	4				0.24	0.246	0.261	0.298	0.303	0.317	0.323	0.329	0.341	0.33	0.335	0.345	0.335	0.336	0.347	0.332	0.334	0.344	0.333	0.336	0.344	0.333	0.335	0.344
31-35	5				0.237	0.246	0.247	0.302	0.302	0.313	0.334	0.332	0.348	0.342	0.339	0.356	0.351	0.343	0.36	0.347	0.338	0.356	0.343	0.339	0.355	0.341	0.338	0.354
36-40	6				0.251	0.248	0.235	0.316	0.31	0.302	0.345	0.34	0.339	0.351	0.345	0.346	0.347	0.345	0.349	0.345	0.341	0.345	0.346	0.341	0.344	0.346	0.341	0.344
41-45	7				0.238	0.249	0.268	0.319	0.322	0.353	0.359	0.362	0.394	0.372	0.367	0.403	0.375	0.374	0.4	0.369	0.37	0.397	0.363	0.363	0.393	0.359	0.364	0.391
46-50	8				0.257	0.267	0.276	0.345	0.355	0.367	0.381	0.391	0.401	0.386	0.397	0.404	0.381	0.391	0.401	0.378	0.387	0.399	0.376	0.386	0.397	0.375	0.384	0.395
61-65	9				0.201	0.216	0.216	0.321	0.327	0.341	0.377	0.375	0.394	0.398	0.388	0.41	0.396	0.385	0.406	0.387	0.378	0.4	0.377	0.372	0.394	0.373	0.369	0.393
66-70	10				0.171	0.184	0.165	0.3	0.315	0.293	0.362	0.376	0.363	0.384	0.394	0.388	0.38	0.389	0.385	0.371	0.381	0.376	0.365	0.375	0.37	0.363	0.373	0.369
71-75	11				0.077	0.015	0.028	0.181	0.067	0.122	0.309	0.153	0.241	0.362	0.275	0.339	0.378	0.333	0.371	0.375	0.352	0.379	0.364	0.355	0.373	0.362	0.353	0.37
76-80	12				0.005	0.004	0.004	0.007	0.006	0.007	0.017	0.015	0.015	0.086	0.071	0.059	0.164	0.172	0.145	0.273	0.309	0.267	0.321	0.372	0.322	0.33	0.388	0.336
81-85	13				0.009	0.005	0.005	0.006	0.003	0.003	0.006	0.003	0.003	0.011	0.006	0.008	0.015	0.009	0.009	0.02	0.009	0.014	0.031	0.014	0.026	0.04	0.017	0.041
86-90	14				0.003	0.003	0.003	0.001	0.003	0.003	0.001	0.003	0.003	0.003	0.004	0.004	0.004	0.004	0.004	0.004	0.004	0.004	0.005	0.005	0.004	0.005	0.005	0.005
91-95	15				0.017	0.013	0.01	0.011	0.007	0.004	0.013	0.01	0.006	0.023	0.019	0.013	0.022	0.018	0.012	0.021	0.016	0.011	0.023	0.018	0.013	0.023	0.018	0.014
96-100	16				0.008	0.006	0.005	0.005	0.004	0.003	0.006	0.005	0.004	0.01	0.007	0.006	0.01	0.007	0.006	0.01	0.008	0.006	0.011	0.008	0.007	0.012	0.009	0.007
%control					10 h			12 h			14 h			16 h			18 h			20 h			22 h			24 h
51-55	0	lgC (mg/ml)
11-15	1	-3.59698			100.763	96.9466	97.0909	103.401	100.339	100.643	104.167	101.613	101.52	101.216	101.235	101.77	103.058	102.484	101.453	101.208	100	101.453	101.511	100.304	100.287	101.506	100.303	100.286
16-20	2	-3.45085			98.4733	95.0382	89.8182	104.762	101.356	95.4984	104.808	102.903	96.3526	101.824	101.235	96.1652	102.141	101.863	94.7674	100.302	99.6942	94.186	101.208	100	94.2529	101.205	99.697	94
21-25	3	-3.34171			93.8931	94.2748	93.0909	102.721	101.017	100.322	105.128	103.871	102.736	103.04	102.16	101.77	107.034	104.969	102.616	104.23	102.752	102.035	103.021	101.216	100.575	102.108	100.909	99.7143
26-30	4	-3.20781			91.6031	93.8931	94.9091	101.361	102.712	101.929	103.526	106.129	103.647	100.304	103.395	101.77	102.446	104.348	100.872	100.302	102.141	100	100.604	102.128	98.8506	100.301	101.515	98.2857
31-35	5	-3.07847			90.458	93.8931	89.8182	102.721	102.373	100.643	107.051	107.097	105.775	103.951	104.63	105.015	107.339	106.522	104.651	104.834	103.364	103.488	103.625	103.04	102.011	102.711	102.424	101.143
36-40	6	-2.95353			95.8015	94.6565	85.4545	107.483	105.085	97.1061	110.577	109.677	103.04	106.687	106.481	102.065	106.116	107.143	101.453	104.23	104.281	100.291	104.532	103.647	98.8506	104.217	103.333	98.2857
41-45	7	-2.81883			90.8397	95.0382	97.4545	108.503	109.153	113.505	115.064	116.774	119.757	113.07	113.272	118.879	114.679	116.149	116.279	111.48	113.15	115.407	109.668	110.334	112.931	108.133	110.303	111.714
46-50	8	-2.69389			98.0916	101.908	100.364	117.347	120.339	118.006	122.115	126.129	121.884	117.325	122.531	119.174	116.514	121.429	116.57	114.199	118.349	115.988	113.595	117.325	114.08	112.952	116.364	112.857
61-65	9	-2.59698			76.7176	82.4427	78.5455	109.184	110.847	109.646	120.833	120.968	119.757	120.973	119.753	120.944	121.101	119.565	118.023	116.918	115.596	116.279	113.897	113.07	113.218	112.349	111.818	112.286
66-70	10	-2.45085			65.2672	70.229	60	102.041	106.78	94.2122	116.026	121.29	110.334	116.717	121.605	114.454	116.208	120.807	111.919	112.085	116.514	109.302	110.272	113.982	106.322	109.337	113.03	105.429
71-75	11	-2.34171			29.3893	5.72519	10.1818	61.5646	22.7119	39.2283	99.0385	49.3548	73.2523	110.03	84.8765	100	115.596	103.416	107.849	113.293	107.645	110.174	109.97	107.903	107.184	109.036	106.97	105.714
76-80	12	-2.20781			1.9084	1.52672	1.45455	2.38095	2.0339	2.2508	5.44872	4.83871	4.55927	26.1398	21.9136	17.4041	50.1529	53.4161	42.1512	82.4773	94.4954	77.6163	96.9789	113.07	92.5287	99.3976	117.576	96
81-85	13	-2.07847			3.43511	1.9084	1.81818	2.04082	1.01695	0.96463	1.92308	0.967742	0.911854	3.34347	1.85185	2.35988	4.58716	2.79503	2.61628	6.0423	2.75229	4.06977	9.36556	4.25532	7.47126	12.0482	5.15152	11.7143
86-90	14	-1.95353			1.14504	1.14504	1.09091	0.340136	1.01695	0.96463	0.320513	0.967742	0.911854	0.911854	1.23457	1.17994	1.22324	1.24224	1.16279	1.20846	1.22324	1.16279	1.51057	1.51976	1.14943	1.50602	1.51515	1.42857
91-95	15	-1.81883			6.48855	4.96183	3.63636	3.7415	2.37288	1.28617	4.16667	3.22581	1.82371	6.99088	5.8642	3.83481	6.72783	5.59006	3.48837	6.34441	4.89297	3.19767	6.94864	5.47112	3.73563	6.92771	5.45455	4
96-100	16	-1.69389			3.05344	2.29008	1.81818	1.70068	1.35593	0.96463	1.92308	1.6129	1.21581	3.03951	2.16049	1.76991	3.0581	2.17391	1.74419	3.02115	2.44648	1.74419	3.32326	2.43161	2.01149	3.61446	2.72727	2

## Sheet: SM and Ery mix
0 h		0 h			10 h			12 h			14 h			16 h			18 h			20 h			22 h			24 h
		0.078	0.083	0.08	0.17	0.181	0.169	0.22	0.262	0.22	0.372	0.404	0.368	0.42	0.447	0.419	0.437	0.459	0.435	0.449	0.468	0.446	0.448	0.468	0.444	0.444	0.467	0.442
		0.079	0.081	0.079	0.35	0.347	0.35	0.387	0.381	0.39	0.414	0.405	0.413	0.416	0.411	0.419	0.412	0.406	0.414	0.412	0.413	0.414	0.41	0.411	0.413	0.407	0.404	0.412
		0.08	0.08	0.085	0.367	0.367	0.378	0.412	0.412	0.427	0.442	0.442	0.453	0.444	0.444	0.458	0.438	0.438	0.456	0.437	0.437	0.453	0.435	0.435	0.451	0.434	0.434	0.448
		0.078	0.079	0.079	0.323	0.353	0.322	0.373	0.405	0.376	0.398	0.43	0.402	0.406	0.439	0.408	0.404	0.436	0.403	0.405	0.438	0.402	0.407	0.439	0.401	0.402	0.436	0.4
		0.079	0.079	0.083	0.316	0.332	0.336	0.377	0.391	0.406	0.401	0.419	0.436	0.404	0.424	0.444	0.397	0.419	0.441	0.395	0.42	0.439	0.395	0.421	0.437	0.396	0.422	0.436
		0.082	0.081	0.077	0.266	0.234	0.256	0.371	0.342	0.365	0.419	0.392	0.415	0.436	0.407	0.428	0.438	0.406	0.429	0.444	0.404	0.431	0.446	0.401	0.433	0.445	0.4	0.433
		0.082	0.078	0.077	0.228	0.224	0.212	0.35	0.348	0.333	0.407	0.408	0.393	0.425	0.429	0.412	0.427	0.43	0.417	0.428	0.433	0.42	0.429	0.435	0.418	0.429	0.434	0.417
		0.079	0.078	0.078	0.205	0.208	0.22	0.328	0.339	0.354	0.416	0.42	0.425	0.441	0.443	0.444	0.447	0.453	0.449	0.457	0.456	0.453	0.456	0.456	0.455	0.452	0.455	0.455
		0.081	0.078	0.077	0.192	0.182	0.188	0.307	0.29	0.305	0.405	0.392	0.411	0.432	0.422	0.438	0.44	0.431	0.447	0.443	0.436	0.452	0.445	0.438	0.454	0.447	0.437	0.453
		0.083	0.084	0.082	0.182	0.177	0.167	0.202	0.202	0.182	0.278	0.292	0.24	0.398	0.411	0.359	0.443	0.45	0.418	0.468	0.47	0.446	0.475	0.474	0.452	0.472	0.473	0.449
		0.082	0.081	0.08	0.161	0.162	0.16	0.172	0.171	0.174	0.205	0.199	0.213	0.294	0.271	0.312	0.389	0.37	0.403	0.431	0.422	0.44	0.439	0.435	0.448	0.439	0.433	0.448
		0.083	0.083	0.084	0.126	0.125	0.122	0.141	0.143	0.138	0.146	0.147	0.144	0.146	0.143	0.139	0.148	0.142	0.139	0.163	0.153	0.152	0.179	0.164	0.165	0.187	0.171	0.172
		0.081	0.081	0.083	0.103	0.103	0.106	0.103	0.103	0.107	0.104	0.104	0.107	0.104	0.104	0.106	0.104	0.104	0.106	0.108	0.108	0.109	0.113	0.113	0.112	0.114	0.114	0.113
		0.082	0.081	0.084	0.105	0.103	0.104	0.1	0.1	0.102	0.099	0.099	0.102	0.099	0.098	0.101	0.096	0.097	0.099	0.097	0.098	0.101	0.097	0.1	0.104	0.097	0.101	0.106
		0.082	0.084	0.082	0.1	0.1	0.098	0.097	0.098	0.097	0.097	0.099	0.099	0.097	0.099	0.1	0.096	0.098	0.099	0.097	0.099	0.101	0.1	0.102	0.106	0.103	0.106	0.109
		0.087	0.083	0.086	0.106	0.102	0.102	0.097	0.095	0.097	0.097	0.094	0.097	0.1	0.096	0.098	0.095	0.091	0.094	0.096	0.093	0.095	0.096	0.093	0.095	0.096	0.094	0.096
		0.089	0.082	0.082	0.101	0.094	0.094	0.099	0.094	0.093	0.097	0.092	0.091	0.097	0.092	0.091	0.094	0.091	0.09	0.095	0.091	0.09	0.097	0.091	0.091	0.096	0.091	0.091
substract the time 0 reading					10 h			12 h			14 h			16 h			18 h			20 h			22 h			24 h
	0				0.092	0.098	0.089	0.142	0.179	0.14	0.294	0.321	0.288	0.342	0.364	0.339	0.359	0.376	0.355	0.371	0.385	0.366	0.37	0.385	0.364	0.366	0.384	0.362
	1				0.271	0.266	0.271	0.308	0.3	0.311	0.335	0.324	0.334	0.337	0.33	0.34	0.333	0.325	0.335	0.333	0.332	0.335	0.331	0.33	0.334	0.328	0.323	0.333
	2				0.287	0.287	0.293	0.332	0.332	0.342	0.362	0.362	0.368	0.364	0.364	0.373	0.358	0.358	0.371	0.357	0.357	0.368	0.355	0.355	0.366	0.354	0.354	0.363
	3				0.245	0.274	0.243	0.295	0.326	0.297	0.32	0.351	0.323	0.328	0.36	0.329	0.326	0.357	0.324	0.327	0.359	0.323	0.329	0.36	0.322	0.324	0.357	0.321
	4				0.237	0.253	0.253	0.298	0.312	0.323	0.322	0.34	0.353	0.325	0.345	0.361	0.318	0.34	0.358	0.316	0.341	0.356	0.316	0.342	0.354	0.317	0.343	0.353
	5				0.184	0.153	0.179	0.289	0.261	0.288	0.337	0.311	0.338	0.354	0.326	0.351	0.356	0.325	0.352	0.362	0.323	0.354	0.364	0.32	0.356	0.363	0.319	0.356
	6				0.146	0.146	0.135	0.268	0.27	0.256	0.325	0.33	0.316	0.343	0.351	0.335	0.345	0.352	0.34	0.346	0.355	0.343	0.347	0.357	0.341	0.347	0.356	0.34
	7				0.126	0.13	0.142	0.249	0.261	0.276	0.337	0.342	0.347	0.362	0.365	0.366	0.368	0.375	0.371	0.378	0.378	0.375	0.377	0.378	0.377	0.373	0.377	0.377
	8				0.111	0.104	0.111	0.226	0.212	0.228	0.324	0.314	0.334	0.351	0.344	0.361	0.359	0.353	0.37	0.362	0.358	0.375	0.364	0.36	0.377	0.366	0.359	0.376
	9				0.099	0.093	0.085	0.119	0.118	0.1	0.195	0.208	0.158	0.315	0.327	0.277	0.36	0.366	0.336	0.385	0.386	0.364	0.392	0.39	0.37	0.389	0.389	0.367
	10				0.079	0.081	0.08	0.09	0.09	0.094	0.123	0.118	0.133	0.212	0.19	0.232	0.307	0.289	0.323	0.349	0.341	0.36	0.357	0.354	0.368	0.357	0.352	0.368
	11				0.043	0.042	0.038	0.058	0.06	0.054	0.063	0.064	0.06	0.063	0.06	0.055	0.065	0.059	0.055	0.08	0.07	0.068	0.096	0.081	0.081	0.104	0.088	0.088
	12				0.022	0.022	0.023	0.022	0.022	0.024	0.023	0.023	0.024	0.023	0.023	0.023	0.023	0.023	0.023	0.027	0.027	0.026	0.032	0.032	0.029	0.033	0.033	0.03
	13				0.023	0.022	0.02	0.018	0.019	0.018	0.017	0.018	0.018	0.017	0.017	0.017	0.014	0.016	0.015	0.015	0.017	0.017	0.015	0.019	0.02	0.015	0.02	0.022
	14				0.018	0.016	0.016	0.015	0.014	0.015	0.015	0.015	0.017	0.015	0.015	0.018	0.014	0.014	0.017	0.015	0.015	0.019	0.018	0.018	0.024	0.021	0.022	0.027
	15				0.019	0.019	0.016	0.01	0.012	0.011	0.01	0.011	0.011	0.013	0.013	0.012	0.008	0.008	0.008	0.009	0.01	0.009	0.009	0.01	0.009	0.009	0.011	0.01
	16				0.012	0.012	0.012	0.01	0.012	0.011	0.008	0.01	0.009	0.008	0.01	0.009	0.005	0.009	0.008	0.006	0.009	0.008	0.008	0.009	0.009	0.007	0.009	0.009
%control					10 h			12 h			14 h			16 h			18 h			20 h			22 h			24 h
	0	lgC (mg/ml)
	1	-3.59698			294.565	271.429	304.494	216.901	167.598	222.143	113.946	100.935	115.972	98.538	90.6593	100.295	92.7577	86.4362	94.3662	89.7574	86.2338	91.5301	89.4595	85.7143	91.7582	89.6175	84.1146	91.989
	2	-3.45085			311.957	292.857	329.213	233.803	185.475	244.286	123.129	112.773	127.778	106.433	100	110.029	99.7214	95.2128	104.507	96.2264	92.7273	100.546	95.9459	92.2078	100.549	96.7213	92.1875	100.276
	3	-3.34171			266.304	279.592	273.034	207.746	182.123	212.143	108.844	109.346	112.153	95.9064	98.9011	97.0501	90.8078	94.9468	91.2676	88.1402	93.2468	88.2514	88.9189	93.5065	88.4615	88.5246	92.9687	88.674
	4	-3.20781			257.609	258.163	284.27	209.859	174.302	230.714	109.524	105.919	122.569	95.0292	94.7802	106.49	88.5794	90.4255	100.845	85.1752	88.5714	97.2678	85.4054	88.8312	97.2527	86.612	89.3229	97.5138
	5	-3.07847			200	156.122	201.124	203.521	145.81	205.714	114.626	96.8847	117.361	103.509	89.5604	103.54	99.1643	86.4362	99.1549	97.5741	83.8961	96.7213	98.3784	83.1169	97.8022	99.1803	83.0729	98.3425
	6	-2.95353			158.696	148.98	151.685	188.732	150.838	182.857	110.544	102.804	109.722	100.292	96.4286	98.8201	96.1003	93.617	95.7746	93.2615	92.2078	93.7158	93.7838	92.7273	93.6813	94.8087	92.7083	93.9227
	7	-2.81883			136.957	132.653	159.551	175.352	145.81	197.143	114.626	106.542	120.486	105.848	100.275	107.965	102.507	99.734	104.507	101.887	98.1818	102.459	101.892	98.1818	103.571	101.913	98.1771	104.144
	8	-2.69389			120.652	106.122	124.719	159.155	118.436	162.857	110.204	97.8193	115.972	102.632	94.5055	106.49	100	93.883	104.225	97.5741	92.987	102.459	98.3784	93.5065	103.571	100	93.4896	103.867
	9	-2.59698			107.609	94.898	95.5056	83.8028	65.9218	71.4286	66.3265	64.7975	54.8611	92.1053	89.8352	81.7109	100.279	97.3404	94.6479	103.774	100.26	99.4536	105.946	101.299	101.648	106.284	101.302	101.381
	10	-2.45085			85.8696	82.6531	89.8876	63.3803	50.2793	67.1429	41.8367	36.7601	46.1806	61.9883	52.1978	68.4366	85.5153	76.8617	90.9859	94.0701	88.5714	98.3607	96.4865	91.9481	101.099	97.541	91.6667	101.657
	11	-2.34171			46.7391	42.8571	42.6966	40.8451	33.5196	38.5714	21.4286	19.9377	20.8333	18.4211	16.4835	16.2242	18.1058	15.6915	15.493	21.5633	18.1818	18.5792	25.9459	21.039	22.2527	28.4153	22.9167	24.3094
	12	-2.20781			23.913	22.449	25.8427	15.493	12.2905	17.1429	7.82313	7.16511	8.33333	6.72515	6.31868	6.78466	6.40669	6.11702	6.47887	7.27763	7.01299	7.10383	8.64865	8.31169	7.96703	9.01639	8.59375	8.28729
	13	-2.07847			25	22.449	22.4719	12.6761	10.6145	12.8571	5.78231	5.60748	6.25	4.97076	4.67033	5.01475	3.89972	4.25532	4.22535	4.04313	4.41558	4.64481	4.05405	4.93506	5.49451	4.09836	5.20833	6.07735
	14	-1.95353			19.5652	16.3265	17.9775	10.5634	7.82123	10.7143	5.10204	4.6729	5.90278	4.38596	4.12088	5.30973	3.89972	3.7234	4.78873	4.04313	3.8961	5.19126	4.86486	4.67532	6.59341	5.7377	5.72917	7.45856
	15	-1.81883			20.6522	19.3878	17.9775	7.04225	6.70391	7.85714	3.40136	3.42679	3.81944	3.80117	3.57143	3.53982	2.22841	2.12766	2.25352	2.42588	2.5974	2.45902	2.43243	2.5974	2.47253	2.45902	2.86458	2.76243
	16	-1.69389			13.0435	12.2449	13.4831	7.04225	6.70391	7.85714	2.72109	3.11526	3.125	2.33918	2.74725	2.65487	1.39276	2.39362	2.25352	1.61725	2.33766	2.18579	2.16216	2.33766	2.47253	1.91257	2.34375	2.48619

## Sheet: SD and Ery mix
0 h		0 h			10 h			12 h			14 h			16 h			18 h			20 h			22 h			24 h
		0.077	0.079	0.078	0.305	0.317	0.327	0.326	0.346	0.348	0.359	0.379	0.384	0.373	0.388	0.417	0.371	0.387	0.391	0.37	0.379	0.388	0.374	0.384	0.391	0.374	0.387	0.392
		0.078	0.076	0.076	0.318	0.318	0.323	0.339	0.337	0.347	0.375	0.372	0.384	0.381	0.378	0.39	0.382	0.379	0.391	0.38	0.376	0.387	0.38	0.375	0.387	0.379	0.374	0.387
		0.075	0.076	0.077	0.309	0.318	0.313	0.33	0.342	0.34	0.365	0.376	0.378	0.371	0.38	0.386	0.367	0.375	0.386	0.363	0.371	0.381	0.363	0.371	0.381	0.363	0.371	0.381
		0.078	0.076	0.076	0.319	0.319	0.315	0.345	0.345	0.34	0.383	0.381	0.378	0.389	0.389	0.385	0.386	0.387	0.386	0.382	0.384	0.383	0.38	0.384	0.382	0.379	0.383	0.381
		0.076	0.075	0.078	0.324	0.303	0.297	0.347	0.33	0.321	0.378	0.377	0.36	0.377	0.383	0.366	0.375	0.378	0.372	0.371	0.373	0.368	0.37	0.373	0.367	0.37	0.373	0.368
		0.078	0.078	0.075	0.304	0.304	0.308	0.334	0.332	0.337	0.384	0.386	0.388	0.394	0.396	0.391	0.391	0.392	0.389	0.388	0.414	0.386	0.385	0.419	0.384	0.383	0.419	0.383
		0.076	0.076	0.075	0.286	0.284	0.277	0.319	0.315	0.313	0.376	0.367	0.366	0.384	0.376	0.376	0.378	0.377	0.376	0.374	0.373	0.37	0.373	0.372	0.369	0.373	0.372	0.368
		0.078	0.077	0.076	0.266	0.256	0.272	0.309	0.295	0.313	0.366	0.364	0.374	0.385	0.382	0.388	0.387	0.386	0.393	0.382	0.382	0.389	0.377	0.38	0.387	0.373	0.377	0.385
		0.075	0.075	0.077	0.253	0.262	0.242	0.293	0.303	0.279	0.364	0.386	0.354	0.379	0.414	0.374	0.382	0.427	0.384	0.38	0.423	0.381	0.38	0.422	0.381	0.379	0.421	0.381
		0.0948	0.0924	0.0948	0.258	0.2508	0.2484	0.3216	0.3036	0.3	0.4272	0.4104	0.408	0.456	0.444	0.4368	0.4668	0.4608	0.4548	0.4596	0.4584	0.4512	0.456	0.456	0.4488	0.4512	0.4536	0.4452
		0.0912	0.09	0.09	0.2292	0.1968	0.2172	0.2976	0.252	0.2808	0.414	0.3612	0.3924	0.4404	0.3912	0.4284	0.4524	0.4068	0.4536	0.4488	0.4044	0.4536	0.4476	0.402	0.4524	0.4476	0.4008	0.4536
		0.0897	0.0874	0.08855	0.1794	0.2277	0.1748	0.23345	0.3197	0.22885	0.40135	0.46575	0.40365	0.44735	0.5014	0.4508	0.46345	0.50485	0.46345	0.4554	0.49565	0.4577	0.4508	0.49335	0.4554	0.4485	0.4922	0.45425
		0.076	0.076	0.076	0.151	0.173	0.142	0.202	0.244	0.181	0.392	0.461	0.356	0.423	0.504	0.407	0.425	0.51	0.418	0.418	0.502	0.41	0.416	0.499	0.405	0.414	0.499	0.405
		0.081	0.079	0.077	0.086	0.082	0.079	0.087	0.083	0.08	0.108	0.091	0.086	0.188	0.159	0.123	0.33	0.269	0.212	0.407	0.396	0.362	0.427	0.428	0.425	0.431	0.431	0.436
		0.078	0.077	0.078	0.078	0.077	0.078	0.078	0.077	0.078	0.079	0.078	0.079	0.08	0.08	0.08	0.083	0.083	0.083	0.086	0.083	0.086	0.111	0.092	0.111	0.149	0.11	0.149
		0.086	0.08	0.08	0.086	0.081	0.08	0.086	0.081	0.08	0.086	0.08	0.079	0.087	0.082	0.081	0.088	0.082	0.081	0.088	0.083	0.082	0.088	0.084	0.082	0.088	0.085	0.081
		0.084	0.078	0.078	0.083	0.077	0.078	0.083	0.077	0.078	0.082	0.077	0.077	0.083	0.077	0.078	0.083	0.077	0.078	0.084	0.077	0.077	0.084	0.078	0.077	0.083	0.077	0.078
substract the time 0 reading					10 h			12 h			14 h			16 h			18 h			20 h			22 h			24 h
	0				0.228	0.238	0.249	0.249	0.267	0.27	0.282	0.3	0.306	0.296	0.309	0.339	0.294	0.308	0.313	0.293	0.3	0.31	0.297	0.305	0.313	0.297	0.308	0.314
	1				0.24	0.242	0.247	0.261	0.261	0.271	0.297	0.296	0.308	0.303	0.302	0.314	0.304	0.303	0.315	0.302	0.3	0.311	0.302	0.299	0.311	0.301	0.298	0.311
	2				0.234	0.242	0.236	0.255	0.266	0.263	0.29	0.3	0.301	0.296	0.304	0.309	0.292	0.299	0.309	0.288	0.295	0.304	0.288	0.295	0.304	0.288	0.295	0.304
	3				0.241	0.243	0.239	0.267	0.269	0.264	0.305	0.305	0.302	0.311	0.313	0.309	0.308	0.311	0.31	0.304	0.308	0.307	0.302	0.308	0.306	0.301	0.307	0.305
	4				0.248	0.228	0.219	0.271	0.255	0.243	0.302	0.302	0.282	0.301	0.308	0.288	0.299	0.303	0.294	0.295	0.298	0.29	0.294	0.298	0.289	0.294	0.298	0.29
	5				0.226	0.226	0.233	0.256	0.254	0.262	0.306	0.308	0.313	0.316	0.318	0.316	0.313	0.314	0.314	0.31	0.336	0.311	0.307	0.341	0.309	0.305	0.341	0.308
	6				0.21	0.208	0.202	0.243	0.239	0.238	0.3	0.291	0.291	0.308	0.3	0.301	0.302	0.301	0.301	0.298	0.297	0.295	0.297	0.296	0.294	0.297	0.296	0.293
	7				0.188	0.179	0.196	0.231	0.218	0.237	0.288	0.287	0.298	0.307	0.305	0.312	0.309	0.309	0.317	0.304	0.305	0.313	0.299	0.303	0.311	0.295	0.3	0.309
	8				0.178	0.187	0.165	0.218	0.228	0.202	0.289	0.311	0.277	0.304	0.339	0.297	0.307	0.352	0.307	0.305	0.348	0.304	0.305	0.347	0.304	0.304	0.346	0.304
	9				0.1632	0.1584	0.1536	0.2268	0.2112	0.2052	0.3324	0.318	0.3132	0.3612	0.3516	0.342	0.372	0.3684	0.36	0.3648	0.366	0.3564	0.3612	0.3636	0.354	0.3564	0.3612	0.3504
	10				0.138	0.1068	0.1272	0.2064	0.162	0.1908	0.3228	0.2712	0.3024	0.3492	0.3012	0.3384	0.3612	0.3168	0.3636	0.3576	0.3144	0.3636	0.3564	0.312	0.3624	0.3564	0.3108	0.3636
	11				0.0897	0.1403	0.08625	0.14375	0.2323	0.1403	0.31165	0.37835	0.3151	0.35765	0.414	0.36225	0.37375	0.41745	0.3749	0.3657	0.40825	0.36915	0.3611	0.40595	0.36685	0.3588	0.4048	0.3657
	12				0.075	0.097	0.066	0.126	0.168	0.105	0.316	0.385	0.28	0.347	0.428	0.331	0.349	0.434	0.342	0.342	0.426	0.334	0.34	0.423	0.329	0.338	0.423	0.329
	13				0.005	0.003	0.002	0.006	0.004	0.003	0.027	0.012	0.009	0.107	0.08	0.046	0.249	0.19	0.135	0.326	0.317	0.285	0.346	0.349	0.348	0.35	0.352	0.359
	14				0	0	0	0	0	0	0.001	0.001	0.001	0.002	0.003	0.002	0.005	0.006	0.005	0.008	0.006	0.008	0.033	0.015	0.033	0.071	0.033	0.071
	15				0	0.001	0	0	0.001	0	0	0	-0.001	0.001	0.002	0.001	0.002	0.002	0.001	0.002	0.003	0.002	0.002	0.004	0.002	0.002	0.005	0.001
	16				-0.001	-0.001	0	-0.001	-0.001	0	-0.002	-0.001	-0.001	-0.001	-0.001	0	-0.001	-0.001	0	0	-0.001	-0.001	0	0	-0.001	-0.001	-0.001	0
%control					10 h			12 h			14 h			16 h			18 h			20 h			22 h			24 h
	0	lgC (mg/ml)
	1	-3.59698			105.263	101.681	99.1968	104.819	97.7528	100.37	105.319	98.6667	100.654	102.365	97.7346	92.6254	103.401	98.3766	100.639	103.072	100	100.323	101.684	98.0328	99.361	101.347	96.7532	99.0446
	2	-3.45085			102.632	101.681	94.7791	102.41	99.6255	97.4074	102.837	100	98.366	100	98.3819	91.1504	99.3197	97.0779	98.722	98.2935	98.3333	98.0645	96.9697	96.7213	97.1246	96.9697	95.7792	96.8153
	3	-3.34171			105.702	102.101	95.9839	107.229	100.749	97.7778	108.156	101.667	98.6928	105.068	101.294	91.1504	104.762	100.974	99.0415	103.754	102.667	99.0323	101.684	100.984	97.7636	101.347	99.6753	97.1338
	4	-3.20781			108.772	95.7983	87.9518	108.835	95.5056	90	107.092	100.667	92.1569	101.689	99.6764	84.9558	101.701	98.3766	93.9297	100.683	99.3333	93.5484	98.9899	97.7049	92.3323	98.9899	96.7532	92.3567
	5	-3.07847			99.1228	94.958	93.5743	102.811	95.1311	97.037	108.511	102.667	102.288	106.757	102.913	93.2153	106.463	101.948	100.319	105.802	112	100.323	103.367	111.803	98.722	102.694	110.714	98.0892
	6	-2.95353			92.1053	87.395	81.1245	97.5904	89.5131	88.1481	106.383	97	95.098	104.054	97.0874	88.7906	102.721	97.7273	96.1661	101.706	99	95.1613	100	97.0492	93.9297	100	96.1039	93.3121
	7	-2.81883			82.4561	75.2101	78.7149	92.7711	81.6479	87.7778	102.128	95.6667	97.3856	103.716	98.7055	92.0354	105.102	100.325	101.278	103.754	101.667	100.968	100.673	99.3443	99.361	99.3266	97.4026	98.4076
	8	-2.69389			78.0702	78.5714	66.2651	87.5502	85.3933	74.8148	102.482	103.667	90.5229	102.703	109.709	87.6106	104.422	114.286	98.0831	104.096	116	98.0645	102.694	113.77	97.1246	102.357	112.338	96.8153
	9	-2.59698			71.5789	66.5546	61.6867	91.0843	79.1011	76	117.872	106	102.353	122.027	113.786	100.885	126.531	119.61	115.016	124.505	122	114.968	121.616	119.213	113.099	120	117.273	111.592
	10	-2.45085			60.5263	44.8739	51.0843	82.8916	60.6742	70.6667	114.468	90.4	98.8235	117.973	97.4757	99.823	122.857	102.857	116.166	122.048	104.8	117.29	120	102.295	115.783	120	100.909	115.796
	11	-2.34171			39.3421	58.9496	34.6386	57.7309	87.0037	51.963	110.514	126.117	102.974	120.828	133.981	106.858	127.126	135.536	119.776	124.812	136.083	119.081	121.582	133.098	117.204	120.808	131.429	116.465
	12	-2.20781			32.8947	40.7563	26.506	50.6024	62.9213	38.8889	112.057	128.333	91.5033	117.23	138.511	97.6401	118.707	140.909	109.265	116.724	142	107.742	114.478	138.689	105.112	113.805	137.338	104.777
	13	-2.07847			2.19298	1.2605	0.803213	2.40964	1.49813	1.11111	9.57447	4	2.94118	36.1486	25.89	13.5693	84.6939	61.6883	43.131	111.263	105.667	91.9355	116.498	114.426	111.182	117.845	114.286	114.331
	14	-1.95353			0	0	0	0	0	0	0.35461	0.333333	0.326797	0.675676	0.970874	0.589971	1.70068	1.94805	1.59744	2.73038	2	2.58065	11.1111	4.91803	10.5431	23.9057	10.7143	22.6115
	15	-1.81883			0	0.420168	0	0	0.374532	0	0	0	-0.326797	0.337838	0.647249	0.294985	0.680272	0.649351	0.319489	0.682594	1	0.645161	0.673401	1.31148	0.638978	0.673401	1.62338	0.318471
	16	-1.69389			-0.438596	-0.420168	0	-0.401606	-0.374532	0	-0.70922	-0.333333	-0.326797	-0.337838	-0.323625	0	-0.340136	-0.324675	0	0	-0.333333	-0.322581	0	0	-0.319489	-0.3367	-0.324675	0
