# Supplementary material for: An analogous wood barrel theory to explain the occurrence of hormesis: A case study of sulfonamides and erythromycin on Escherichia coli growth
Source: PLoS One. 2017 Jul 17;12(7):e0181321. doi: 10.1371/journal.pone.0181321 (PMC5513561; doi:10.1371/journal.pone.0181321)
Supplement: S1 File — (ZIP) [file pone.0181321.s005.zip › Raw data/5. Correspondence of OD00 with CFU numberxlsx.xlsx]

## Sheet: Sheet3
10	1	0.059					1	0.069
12	3	0.084					3	0.136
13	4	0.218					3.5	0.225
14	5	0.407					4	0.338	9.10721	1280000000
14.5	5.5	0.501					4.5	0.426	9.49969	3160000000
15	6	0.567					5	0.498		8020000000
15.5	6.5	0.62					6	0.612	10.2201	16600000000
16	7	0.653					7	0.716
16.5	7.5	0.714					8	0.809
17	8	0.748					9	0.893
17.5	8.5	0.858					10	0.906
18	9	0.836					11	0.927
18.5	9.5	0.874					12	0.944
19	10	0.95					13	0.936
							24	0.898
	t	OD	cell/number
	1	0.069
	3	0.136
	3.5	0.225
	4	0.338	1300000000	1600000000	1500000000	1.46667e+09	1.52753e+08
	4.5	0.426	3200000000	2900000000	3500000000	3200000000	300000000
	5	0.498	6000000000	5500000000	6200000000	5900000000	3.60555e+08
	6	0.612	16600000000	15000000000	18000000000	1.65333e+10	1.50111e+09
	7	0.716
	8	0.809
	9	0.893
	10	0.906
	11	0.927
	12	0.944
	13	0.936

## Sheet: Sheet1
t (h)	OD600	cell/mL
		1	2	3	Mean	SD
1	0.069
3	0.136
3.5	0.225
4	0.338	1300000000	1600000000	1500000000	1.46667e+09	1.52753e+08
4.5	0.426	3200000000	2900000000	3500000000	3200000000	300000000
5	0.498	6000000000	5500000000	6200000000	5900000000	3.60555e+08
6	0.612	16600000000	15000000000	18000000000	1.65333e+10	1.50111e+09
7	0.716
8	0.809
9	0.893
10	0.906
11	0.927
12	0.944
13	0.936
