# Supplementary material for: An analogous wood barrel theory to explain the occurrence of hormesis: A case study of sulfonamides and erythromycin on Escherichia coli growth
Source: PLoS One. 2017 Jul 17;12(7):e0181321. doi: 10.1371/journal.pone.0181321 (PMC5513561; doi:10.1371/journal.pone.0181321)
Supplement: S1 File — (ZIP) [file pone.0181321.s005.zip › Raw data/6. Single SM and SD in 0.4-fold MH.xlsx]

## Sheet: single SM
Raw data OD600			0 h			0 h			10 h			12 h			14 h			16 h			18 h			20 h			22 h			24 h
0			0.067	0.066	0.066	0.329	0.318	0.318	0.378	0.363	0.36	0.394	0.38	0.379	0.398	0.391	0.39	0.4	0.396	0.393	0.396	0.39	0.384	0.387	0.381	0.379	0.385	0.38	0.378
1			0.068	0.069	0.069	0.322	0.34	0.302	0.379	0.401	0.346	0.408	0.434	0.371	0.42	0.44	0.371	0.427	0.449	0.378	0.41	0.437	0.375	0.41	0.432	0.365	0.407	0.43	0.365
2			0.068	0.067	0.067	0.322	0.32	0.309	0.379	0.383	0.362	0.406	0.405	0.399	0.428	0.419	0.4	0.429	0.411	0.397	0.415	0.406	0.394	0.411	0.407	0.395	0.41	0.407	0.394
3			0.066	0.065	0.066	0.312	0.323	0.32	0.37	0.392	0.392	0.394	0.418	0.418	0.406	0.427	0.433	0.404	0.426	0.438	0.403	0.423	0.434	0.402	0.432	0.431	0.4	0.422	0.432
4			0.066	0.068	0.068	0.316	0.32	0.313	0.377	0.381	0.368	0.404	0.407	0.407	0.41	0.418	0.414	0.412	0.418	0.417	0.407	0.415	0.405	0.407	0.414	0.405	0.405	0.413	0.404
5			0.07	0.07	0.067	0.322	0.305	0.315	0.391	0.377	0.391	0.422	0.413	0.427	0.434	0.422	0.442	0.435	0.425	0.445	0.433	0.428	0.445	0.433	0.429	0.444	0.433	0.417	0.443
6			0.066	0.066	0.066	0.296	0.296	0.303	0.385	0.386	0.395	0.424	0.424	0.435	0.441	0.44	0.453	0.446	0.446	0.46	0.444	0.445	0.461	0.442	0.442	0.456	0.441	0.44	0.454
7			0.068	0.068	0.071	0.288	0.273	0.296	0.385	0.38	0.378	0.419	0.419	0.409	0.432	0.436	0.421	0.436	0.439	0.422	0.436	0.436	0.421	0.433	0.433	0.422	0.432	0.432	0.421
8			0.069	0.067	0.067	0.295	0.245	0.275	0.41	0.357	0.388	0.446	0.397	0.43	0.463	0.413	0.449	0.465	0.415	0.452	0.465	0.412	0.452	0.466	0.41	0.452	0.466	0.41	0.451
9			0.067	0.067	0.067	0.24	0.236	0.236	0.371	0.368	0.368	0.423	0.425	0.425	0.442	0.446	0.446	0.447	0.452	0.452	0.447	0.451	0.451	0.446	0.449	0.449	0.444	0.446	0.446
10			0.068	0.068	0.069	0.198	0.18	0.195	0.341	0.313	0.338	0.406	0.39	0.41	0.426	0.418	0.434	0.432	0.428	0.439	0.431	0.424	0.437	0.428	0.42	0.435	0.426	0.417	0.433
11			0.069	0.068	0.067	0.183	0.179	0.183	0.324	0.301	0.316	0.425	0.392	0.411	0.458	0.42	0.44	0.468	0.425	0.448	0.467	0.423	0.446	0.466	0.421	0.443	0.463	0.418	0.44
12			0.067	0.068	0.067	0.151	0.16	0.17	0.217	0.221	0.246	0.351	0.349	0.387	0.427	0.444	0.477	0.454	0.476	0.511	0.46	0.486	0.52	0.458	0.485	0.516	0.456	0.482	0.513
13			0.068	0.068	0.068	0.143	0.146	0.148	0.156	0.16	0.163	0.173	0.177	0.179	0.198	0.21	0.211	0.271	0.289	0.287	0.363	0.395	0.402	0.426	0.452	0.462	0.44	0.463	0.479
14			0.067	0.067	0.068	0.114	0.114	0.119	0.136	0.136	0.143	0.142	0.142	0.151	0.149	0.149	0.159	0.158	0.158	0.17	0.178	0.178	0.189	0.197	0.197	0.219	0.213	0.213	0.239
15			0.067	0.067	0.066	0.105	0.105	0.106	0.117	0.114	0.119	0.126	0.121	0.126	0.132	0.124	0.125	0.136	0.126	0.124	0.137	0.123	0.123	0.14	0.12	0.125	0.142	0.122	0.127
substract the time 0 reading						0 h			10 h			12 h			14 h			16 h			18 h			20 h			22 h			24 h
control						0.262	0.252	0.252	0.311	0.297	0.294	0.327	0.314	0.313	0.331	0.325	0.324	0.333	0.33	0.327	0.329	0.324	0.318	0.32	0.315	0.313	0.318	0.314	0.312
1						0.254	0.271	0.233	0.311	0.332	0.277	0.34	0.365	0.302	0.352	0.371	0.302	0.359	0.38	0.309	0.342	0.368	0.306	0.342	0.363	0.296	0.339	0.361	0.296
2						0.254	0.253	0.242	0.311	0.316	0.295	0.338	0.338	0.332	0.36	0.352	0.333	0.361	0.344	0.33	0.347	0.339	0.327	0.343	0.34	0.328	0.342	0.34	0.327
3						0.246	0.258	0.254	0.304	0.327	0.326	0.328	0.353	0.352	0.34	0.362	0.367	0.338	0.361	0.372	0.337	0.358	0.368	0.336	0.367	0.365	0.334	0.357	0.366
4						0.25	0.252	0.245	0.311	0.313	0.3	0.338	0.339	0.339	0.344	0.35	0.346	0.346	0.35	0.349	0.341	0.347	0.337	0.341	0.346	0.337	0.339	0.345	0.336
5						0.252	0.235	0.248	0.321	0.307	0.324	0.352	0.343	0.36	0.364	0.352	0.375	0.365	0.355	0.378	0.363	0.358	0.378	0.363	0.359	0.377	0.363	0.347	0.376
6						0.23	0.23	0.237	0.319	0.32	0.329	0.358	0.358	0.369	0.375	0.374	0.387	0.38	0.38	0.394	0.378	0.379	0.395	0.376	0.376	0.39	0.375	0.374	0.388
7						0.22	0.205	0.225	0.317	0.312	0.307	0.351	0.351	0.338	0.364	0.368	0.35	0.368	0.371	0.351	0.368	0.368	0.35	0.365	0.365	0.351	0.364	0.364	0.35
8						0.226	0.178	0.208	0.341	0.29	0.321	0.377	0.33	0.363	0.394	0.346	0.382	0.396	0.348	0.385	0.396	0.345	0.385	0.397	0.343	0.385	0.397	0.343	0.384
9						0.173	0.169	0.169	0.304	0.301	0.301	0.356	0.358	0.358	0.375	0.379	0.379	0.38	0.385	0.385	0.38	0.384	0.384	0.379	0.382	0.382	0.377	0.379	0.379
10						0.13	0.112	0.126	0.273	0.245	0.269	0.338	0.322	0.341	0.358	0.35	0.365	0.364	0.36	0.37	0.363	0.356	0.368	0.36	0.352	0.366	0.358	0.349	0.364
11						0.114	0.111	0.116	0.255	0.233	0.249	0.356	0.324	0.344	0.389	0.352	0.373	0.399	0.357	0.381	0.398	0.355	0.379	0.397	0.353	0.376	0.394	0.35	0.373
12						0.084	0.092	0.103	0.15	0.153	0.179	0.284	0.281	0.32	0.36	0.376	0.41	0.387	0.408	0.444	0.393	0.418	0.453	0.391	0.417	0.449	0.389	0.414	0.446
13						0.075	0.078	0.08	0.088	0.092	0.095	0.105	0.109	0.111	0.13	0.142	0.143	0.203	0.221	0.219	0.295	0.327	0.334	0.358	0.384	0.394	0.372	0.395	0.411
14						0.047	0.047	0.051	0.069	0.069	0.075	0.075	0.075	0.083	0.082	0.082	0.091	0.091	0.091	0.102	0.111	0.111	0.121	0.13	0.13	0.151	0.146	0.146	0.171
15						0.038	0.038	0.04	0.05	0.047	0.053	0.059	0.054	0.06	0.065	0.057	0.059	0.069	0.059	0.058	0.07	0.056	0.057	0.073	0.053	0.059	0.075	0.055	0.061
						0 h			10 h			12 h			14 h			16 h			18 h			20 h			22 h			24 h
%control						96.9466	107.54	92.4603	100	111.785	94.2177	103.976	116.242	96.4856	106.344	114.154	93.2099	107.808	115.152	94.4954	103.951	113.58	96.2264	106.875	115.238	94.5687	106.604	114.968	94.8718
						96.9466	100.397	96.0317	100	106.397	100.34	103.364	107.643	106.07	108.761	108.308	102.778	108.408	104.242	100.917	105.471	104.63	102.83	107.187	107.937	104.792	107.547	108.28	104.808
						93.8931	102.381	100.794	97.7492	110.101	110.884	100.306	112.42	112.46	102.719	111.385	113.272	101.502	109.394	113.761	102.432	110.494	115.723	105	116.508	116.613	105.031	113.694	117.308
						95.4198	100	97.2222	100	105.387	102.041	103.364	107.962	108.307	103.927	107.692	106.79	103.904	106.061	106.728	103.647	107.099	105.975	106.562	109.841	107.668	106.604	109.873	107.692
						96.1832	93.254	98.4127	103.215	103.367	110.204	107.645	109.236	115.016	109.97	108.308	115.741	109.61	107.576	115.596	110.334	110.494	118.868	113.437	113.968	120.447	114.151	110.51	120.513
						87.7863	91.2698	94.0476	102.572	107.744	111.905	109.48	114.013	117.891	113.293	115.077	119.444	114.114	115.152	120.489	114.894	116.975	124.214	117.5	119.365	124.601	117.925	119.108	124.359
						83.9695	81.3492	89.2857	101.929	105.051	104.422	107.339	111.783	107.987	109.97	113.231	108.025	110.511	112.424	107.339	111.854	113.58	110.063	114.062	115.873	112.141	114.465	115.924	112.179
						86.2595	70.6349	82.5397	109.646	97.6431	109.184	115.291	105.096	115.974	119.033	106.462	117.901	118.919	105.455	117.737	120.365	106.481	121.069	124.062	108.889	123.003	124.843	109.236	123.077
						66.0305	67.0635	67.0635	97.7492	101.347	102.381	108.869	114.013	114.377	113.293	116.615	116.975	114.114	116.667	117.737	115.502	118.519	120.755	118.438	121.27	122.045	118.553	120.701	121.474
						49.6183	44.4444	50	87.7814	82.4916	91.4966	103.364	102.548	108.946	108.157	107.692	112.654	109.309	109.091	113.15	110.334	109.877	115.723	112.5	111.746	116.933	112.579	111.146	116.667
						43.5115	44.0476	46.0317	81.9936	78.4512	84.6939	108.869	103.185	109.904	117.523	108.308	115.123	119.82	108.182	116.514	120.973	109.568	119.182	124.062	112.063	120.128	123.899	111.465	119.551
						32.0611	36.5079	40.873	48.2315	51.5152	60.8844	86.8502	89.4904	102.236	108.761	115.692	126.543	116.216	123.636	135.78	119.453	129.012	142.453	122.188	132.381	143.45	122.327	131.847	142.949
						28.626	30.9524	31.746	28.2958	30.9764	32.3129	32.1101	34.7134	35.4633	39.2749	43.6923	44.1358	60.961	66.9697	66.9725	89.6657	100.926	105.031	111.875	121.905	125.879	116.981	125.796	131.731
						17.9389	18.6508	20.2381	22.1865	23.2323	25.5102	22.9358	23.8854	26.5176	24.7734	25.2308	28.0864	27.3273	27.5758	31.1927	33.7386	34.2593	38.0503	40.625	41.2698	48.2428	45.9119	46.4968	54.8077
						14.5038	15.0794	15.873	16.0772	15.8249	18.0272	18.0428	17.1975	19.1693	19.6375	17.5385	18.2099	20.7207	17.8788	17.737	21.2766	17.284	17.9245	22.8125	16.8254	18.8498	23.5849	17.5159	19.5513

## Sheet: Sheet2
Raw data OD600			0 h			0 h			10 h			12 h			14 h			16 h			18 h			20 h			22 h			24 h
0			0.091	0.082	0.082	0.362	0.336	0.339	0.403	0.366	0.371	0.418	0.378	0.386	0.416	0.378	0.387	0.41	0.375	0.385	0.403	0.368	0.379	0.395	0.362	0.371	0.391	0.361	0.371
1		1-3	0.081	0.0711	0.0756	0.3321	0.3438	0.3249	0.3699	0.3897	0.36	0.3861	0.4086	0.3771	0.3906	0.4131	0.3798	0.3915	0.4131	0.378	0.3852	0.4068	0.3726	0.3816	0.405	0.3708	0.3807	0.4041	0.3699
2		4-6	0.0702	0.072	0.0747	0.342	0.3222	0.3321	0.3852	0.3654	0.378	0.4041	0.3852	0.3987	0.4086	0.3888	0.4059	0.4068	0.3861	0.4023	0.4014	0.3807	0.3978	0.3978	0.3789	0.396	0.3969	0.3789	0.396
3		7-9	0.0729	0.0711	0.0711	0.3213	0.3465	0.3285	0.3627	0.3924	0.3744	0.3816	0.4122	0.3951	0.3861	0.4167	0.4023	0.3852	0.4158	0.3996	0.3807	0.4113	0.3933	0.3789	0.4077	0.3906	0.3789	0.4068	0.3888
4		11-13	0.076	0.08	0.081	0.329	0.339	0.337	0.379	0.387	0.384	0.399	0.405	0.402	0.407	0.412	0.41	0.408	0.41	0.408	0.406	0.409	0.406	0.407	0.41	0.406	0.406	0.409	0.406
5		14-16	0.077	0.078	0.077	0.284	0.265	0.303	0.358	0.342	0.382	0.385	0.369	0.411	0.397	0.383	0.423	0.401	0.391	0.422	0.397	0.387	0.417	0.398	0.387	0.416	0.399	0.388	0.418
6		17-19	0.077	0.08	0.082	0.275	0.286	0.27	0.369	0.395	0.374	0.4	0.433	0.41	0.415	0.452	0.428	0.418	0.459	0.435	0.412	0.45	0.426	0.41	0.45	0.422	0.411	0.448	0.423
7		21-23	0.08	0.08	0.084	0.218	0.218	0.218	0.348	0.348	0.349	0.397	0.397	0.399	0.421	0.421	0.423	0.446	0.446	0.435	0.453	0.453	0.427	0.454	0.454	0.424	0.454	0.454	0.424
8		24-26	0.076	0.075	0.077	0.177	0.182	0.181	0.294	0.304	0.304	0.361	0.368	0.372	0.39	0.392	0.403	0.406	0.407	0.42	0.399	0.402	0.412	0.397	0.401	0.411	0.398	0.401	0.41
9		27-29	0.077	0.077	0.079	0.173	0.182	0.174	0.274	0.295	0.266	0.37	0.395	0.373	0.409	0.44	0.422	0.429	0.465	0.442	0.424	0.462	0.44	0.422	0.459	0.437	0.423	0.459	0.437
10		31-33	0.076	0.076	0.077	0.157	0.155	0.161	0.203	0.2	0.217	0.316	0.308	0.33	0.393	0.376	0.395	0.434	0.417	0.429	0.439	0.42	0.433	0.437	0.418	0.435	0.435	0.417	0.434
11		34-36	0.075	0.078	0.084	0.151	0.149	0.163	0.184	0.173	0.191	0.277	0.251	0.281	0.359	0.354	0.371	0.404	0.402	0.426	0.412	0.413	0.434	0.414	0.413	0.435	0.415	0.413	0.436
12		37-39	0.078	0.075	0.08	0.151	0.15	0.153	0.161	0.159	0.157	0.191	0.18	0.171	0.293	0.264	0.224	0.417	0.4	0.334	0.454	0.461	0.424	0.462	0.486	0.471	0.464	0.483	0.483
13		41-43	0.076	0.077	0.077	0.115	0.117	0.117	0.136	0.139	0.139	0.133	0.136	0.136	0.137	0.139	0.139	0.146	0.151	0.151	0.149	0.158	0.158	0.163	0.172	0.172	0.17	0.18	0.18
14		44-46	0.076	0.074	0.074	0.098	0.097	0.097	0.103	0.104	0.104	0.103	0.104	0.104	0.103	0.103	0.103	0.103	0.101	0.101	0.1	0.1	0.1	0.1	0.099	0.099	0.099	0.099	0.099
15		47-49	0.078	0.077	0.079	0.094	0.094	0.095	0.094	0.093	0.094	0.092	0.092	0.093	0.092	0.092	0.092	0.091	0.09	0.091	0.09	0.089	0.089	0.09	0.089	0.089	0.09	0.089	0.089
substract the time 0 reading						0 h			10 h			12 h			14 h			16 h			18 h			20 h			22 h			24 h
control						0.271	0.254	0.257	0.312	0.284	0.289	0.327	0.296	0.304	0.325	0.296	0.305	0.319	0.293	0.303	0.312	0.286	0.297	0.304	0.28	0.289	0.3	0.279	0.289
1		1-3				0.2511	0.2727	0.2493	0.2889	0.3186	0.2844	0.3051	0.3375	0.3015	0.3096	0.342	0.3042	0.3105	0.342	0.3024	0.3042	0.3357	0.297	0.3006	0.3339	0.2952	0.2997	0.333	0.2943
2		4-6				0.2718	0.2502	0.2574	0.315	0.2934	0.3033	0.3339	0.3132	0.324	0.3384	0.3168	0.3312	0.3366	0.3141	0.3276	0.3312	0.3087	0.3231	0.3276	0.3069	0.3213	0.3267	0.3069	0.3213
3		7-9				0.2484	0.2754	0.2574	0.2898	0.3213	0.3033	0.3087	0.3411	0.324	0.3132	0.3456	0.3312	0.3123	0.3447	0.3285	0.3078	0.3402	0.3222	0.306	0.3366	0.3195	0.306	0.3357	0.3177
4		11-13				0.253	0.259	0.256	0.303	0.307	0.303	0.323	0.325	0.321	0.331	0.332	0.329	0.332	0.33	0.327	0.33	0.329	0.325	0.331	0.33	0.325	0.33	0.329	0.325
5		14-16				0.207	0.187	0.226	0.281	0.264	0.305	0.308	0.291	0.334	0.32	0.305	0.346	0.324	0.313	0.345	0.32	0.309	0.34	0.321	0.309	0.339	0.322	0.31	0.341
6		17-19				0.198	0.206	0.188	0.292	0.315	0.292	0.323	0.353	0.328	0.338	0.372	0.346	0.341	0.379	0.353	0.335	0.37	0.344	0.333	0.37	0.34	0.334	0.368	0.341
7		21-23				0.138	0.138	0.134	0.268	0.268	0.265	0.317	0.317	0.315	0.341	0.341	0.339	0.366	0.366	0.351	0.373	0.373	0.343	0.374	0.374	0.34	0.374	0.374	0.34
8		24-26				0.101	0.107	0.104	0.218	0.229	0.227	0.285	0.293	0.295	0.314	0.317	0.326	0.33	0.332	0.343	0.323	0.327	0.335	0.321	0.326	0.334	0.322	0.326	0.333
9		27-29				0.096	0.105	0.095	0.197	0.218	0.187	0.293	0.318	0.294	0.332	0.363	0.343	0.352	0.388	0.363	0.347	0.385	0.361	0.345	0.382	0.358	0.346	0.382	0.358
10		31-33				0.081	0.079	0.084	0.127	0.124	0.14	0.24	0.232	0.253	0.317	0.3	0.318	0.358	0.341	0.352	0.363	0.344	0.356	0.361	0.342	0.358	0.359	0.341	0.357
11		34-36				0.076	0.071	0.079	0.109	0.095	0.107	0.202	0.173	0.197	0.284	0.276	0.287	0.329	0.324	0.342	0.337	0.335	0.35	0.339	0.335	0.351	0.34	0.335	0.352
12		37-39				0.073	0.075	0.073	0.083	0.084	0.077	0.113	0.105	0.091	0.215	0.189	0.144	0.339	0.325	0.254	0.376	0.386	0.344	0.384	0.411	0.391	0.386	0.408	0.403
13		41-43				0.039	0.04	0.04	0.06	0.062	0.062	0.057	0.059	0.059	0.061	0.062	0.062	0.07	0.074	0.074	0.073	0.081	0.081	0.087	0.095	0.095	0.094	0.103	0.103
14		44-46				0.022	0.023	0.023	0.027	0.03	0.03	0.027	0.03	0.03	0.027	0.029	0.029	0.027	0.027	0.027	0.024	0.026	0.026	0.024	0.025	0.025	0.023	0.025	0.025
15		47-49				0.016	0.017	0.016	0.016	0.016	0.015	0.014	0.015	0.014	0.014	0.015	0.013	0.013	0.013	0.012	0.012	0.012	0.01	0.012	0.012	0.01	0.012	0.012	0.01
						10 h			12 h			14 h			16 h			18 h			20 h			22 h			24 h
%control			1			92.6568	107.362	97.0039	92.5962	112.183	98.4083	93.3028	114.02	99.1776	95.2615	115.541	99.7377	97.3354	116.724	99.802	97.5	117.378	100	98.8816	119.25	102.145	99.9	119.355	101.834
			2			100.295	98.5039	100.156	100.962	103.31	104.948	102.11	105.811	106.579	104.123	107.027	108.59	105.517	107.201	108.119	106.154	107.937	108.788	107.763	109.607	111.176	108.9	110	111.176
			3			91.6605	108.425	100.156	92.8846	113.134	104.948	94.4037	115.236	106.579	96.3692	116.757	108.59	97.8997	117.645	108.416	98.6538	118.951	108.485	100.658	120.214	110.554	102	120.323	109.931
			4			93.3579	101.969	99.6109	97.1154	108.099	104.844	98.7768	109.797	105.592	101.846	112.162	107.869	104.075	112.628	107.921	105.769	115.035	109.428	108.882	117.857	112.457	110	117.921	112.457
			5			76.3838	73.622	87.9377	90.0641	92.9577	105.536	94.1896	98.3108	109.868	98.4615	103.041	113.443	101.567	106.826	113.861	102.564	108.042	114.478	105.592	110.357	117.301	107.333	111.111	117.993
			6			73.0627	81.1024	73.1518	93.5897	110.915	101.038	98.7768	119.257	107.895	104	125.676	113.443	106.897	129.352	116.502	107.372	129.371	115.825	109.539	132.143	117.647	111.333	131.9	117.993
			7			50.9225	54.3307	52.1401	85.8974	94.3662	91.6955	96.9419	107.095	103.618	104.923	115.203	111.148	114.734	124.915	115.842	119.551	130.42	115.488	123.026	133.571	117.647	124.667	134.05	117.647
			8			37.2694	42.126	40.4669	69.8718	80.6338	78.5467	87.156	98.9865	97.0395	96.6154	107.095	106.885	103.448	113.311	113.201	103.526	114.336	112.795	105.592	116.429	115.571	107.333	116.846	115.225
			9			35.4244	41.3386	36.965	63.141	76.7606	64.7059	89.6024	107.432	96.7105	102.154	122.635	112.459	110.345	132.423	119.802	111.218	134.615	121.549	113.487	136.429	123.875	115.333	136.918	123.875
			10			29.8893	31.1024	32.6848	40.7051	43.662	48.4429	73.3945	78.3784	83.2237	97.5385	101.351	104.262	112.226	116.382	116.172	116.346	120.28	119.865	118.75	122.143	123.875	119.667	122.222	123.529
			11			28.0443	27.9528	30.7393	34.9359	33.4507	37.0242	61.7737	58.4459	64.8026	87.3846	93.2432	94.0984	103.135	110.58	112.871	108.013	117.133	117.845	111.513	119.643	121.453	113.333	120.072	121.799
			12			26.9373	29.5276	28.4047	26.6026	29.5775	26.6436	34.5566	35.473	29.9342	66.1538	63.8514	47.2131	106.27	110.922	83.8284	120.513	134.965	115.825	126.316	146.786	135.294	128.667	146.237	139.446
			13			14.3911	15.748	15.5642	19.2308	21.831	21.4533	17.4312	19.9324	19.4079	18.7692	20.9459	20.3279	21.9436	25.256	24.4224	23.3974	28.3217	27.2727	28.6184	33.9286	32.872	31.3333	36.9176	35.6401
			14			8.11808	9.05512	8.94942	8.65385	10.5634	10.3806	8.25688	10.1351	9.86842	8.30769	9.7973	9.5082	8.46395	9.21502	8.91089	7.69231	9.09091	8.75421	7.89474	8.92857	8.65052	7.66667	8.96057	8.65052
			15			5.90406	6.69291	6.22568	5.12821	5.6338	5.19031	4.28135	5.06757	4.60526	4.30769	5.06757	4.2623	4.07524	4.43686	3.9604	3.84615	4.1958	3.367	3.94737	4.28571	3.46021	4	4.30108	3.46021
