# Supplementary material for: An analogous wood barrel theory to explain the occurrence of hormesis: A case study of sulfonamides and erythromycin on Escherichia coli growth
Source: PLoS One. 2017 Jul 17;12(7):e0181321. doi: 10.1371/journal.pone.0181321 (PMC5513561; doi:10.1371/journal.pone.0181321)
Supplement: S1 File — (ZIP) [file pone.0181321.s005.zip › Raw data/7. SMZ and Ery in different LB summary.xlsx]

## Sheet: smz in LB summary 24 h
SMZ in LB 24 h	lgC （mg/mL)	0.4 LB			0.6 LB			0.8 LB			1.0 LB
%contol	-3.70774	100.688	101.119	104.784	101.186	102.2	102.241	99.2835	98.3505	98.5537	95.5302	100.908	99.5479
	-3.45346	101.606	102.685	105.011	98.6441	93.2318	102.414	100	96.9072	102.273	97.6337	99.8183	102.893
	-3.31876	96.1009	103.356	106.15	103.22	103.046	104.655	99.4882	104.639	104.236	99.1236	102.362	100.452
	-3.19382	102.752	103.579	105.011	99.1525	103.892	108.103	94.8823	99.8969	100.516	95.355	100.636	100.904
	-2.95078	96.5596	100.895	100.683	101.695	101.523	103.276	93.9611	93.1959	100.413	97.1954	99.2734	100.543
	-2.84164	95.6422	97.5392	98.6333	99.661	95.4315	101.379	96.3153	98.7629	101.963	98.773	100.636	101.899
	-2.70774	97.2477	94.8546	101.822	92.0339	98.1388	98.6207	93.654	92.9897	96.5909	95.4426	98.9101	100.633
	-2.5784	99.0826	95.5257	95.4442	94.0678	99.3232	93.6207	96.4176	91.2371	99.4835	96.2314	99.9092	99.4575
	-2.45346	88.5321	91.4989	87.6993	95.4237	88.3249	97.931	93.8588	97.1134	96.1777	96.4943	100	98.915
	-2.31876	77.5229	76.5101	76.5376	85.5932	86.4636	91.8966	92.4258	92.9897	94.4215	91.9369	98.0018	98.3725
	-2.19382	68.8073	77.4049	74.7153	85.9322	87.4788	86.0345	92.6305	96.0825	96.1777	96.6696	96.4578	97.1067
	-2.09691	53.211	51.6778	54.6697	77.2881	74.2809	73.7931	88.8434	90.3093	86.7769	92.638	94.7321	94.123
	-1.70774	25	23.9374	25.057	41.6949	46.7005	48.2759	77.3797	77.732	80.1653	77.213	85.1953	85.9855
	-1.45346	13.0734	16.5548	12.5285	37.2881	31.8105	34.6552	64.0737	64.6392	64.5661	73.0938	75.7493	79.1139
	-1.19382	2.29358	2.23714	3.87244	24.2373	24.1963	20.6897	40.6346	41.3402	37.6033	45.9246	56.5849	52.17
OD600	0	0.541	0.552	0.541	0.687	0.687	0.674	1.082	1.073	1.078	1.253	1.212	1.214
	-3.70774	0.546	0.562	0.563	0.693	0.698	0.687	1.072	1.066	1.061	1.203	1.225	1.21
	-3.45346	0.547	0.562	0.566	0.675	0.641	0.688	1.084	1.049	1.095	1.227	1.216	1.253
	-3.31876	0.516	0.565	0.566	0.706	0.706	0.703	1.081	1.124	1.116	1.246	1.239	1.225
	-3.19382	0.553	0.565	0.563	0.681	0.708	0.703	1.03	1.079	1.083	1.199	1.216	1.227
	-2.95078	0.523	0.554	0.545	0.7	0.696	0.695	1.027	1.012	1.08	1.225	1.208	1.235
	-2.84164	0.518	0.542	0.538	0.688	0.658	0.684	1.047	1.063	1.091	1.242	1.223	1.242
	-2.70774	0.529	0.53	0.553	0.639	0.675	0.667	1.023	1.01	1.041	1.199	1.199	1.223
	-2.5784	0.534	0.53	0.524	0.648	0.683	0.638	1.05	0.992	1.07	1.209	1.215	1.215
	-2.45346	0.488	0.513	0.489	0.659	0.618	0.665	1.025	1.048	1.035	1.213	1.213	1.207
	-2.31876	0.443	0.448	0.44	0.6	0.605	0.627	1.006	1.011	1.027	1.16	1.19	1.199
	-2.19382	0.406	0.451	0.432	0.602	0.614	0.595	1.013	1.038	1.036	1.217	1.173	1.185
	-2.09691	0.335	0.336	0.345	0.552	0.534	0.523	0.976	0.981	0.945	1.171	1.156	1.151
	-1.70774	0.214	0.209	0.214	0.342	0.371	0.375	0.863	0.863	0.885	0.991	1.05	1.063
	-1.45346	0.166	0.181	0.16	0.315	0.282	0.297	0.733	0.733	0.731	0.944	0.944	0.984
	-1.19382	0.116	0.116	0.12	0.24	0.238	0.217	0.503	0.506	0.469	0.634	0.736	0.69

## Sheet: ERY in LB summary
ERY in LB 24 h	lgC （mg/mL)	0.4 LB			0.6 LB			0.8 LB			1.0 LB
%contol	-4.55284	100.138	96.9945	87.7794	97.6271	103.938	101.377	98.8636	100.104	99.6923	99.5528	102.246	99.4732
	-4.3098	100.69	100.683	88.0775	100.169	102.397	101.721	100.413	96.3542	100.718	101.521	101.168	101.756
	-4.05552	94.4828	98.224	101.192	95.2542	97.774	98.4509	100.103	101.25	95.6923	102.862	100.629	98.4197
	-3.79588	88.4138	90.3005	98.0626	91.3559	98.6301	96.5577	93.3884	95.625	95.5897	95.6172	98.6523	96.5759
	-3.55284	90.069	93.8525	101.192	95.4237	94.6918	96.7298	94.8347	95	92.3077	96.78	96.6757	96.5759
	-3.3098	85.2414	89.8907	94.1878	93.8983	94.6918	92.599	93.4917	93.75	90.8718	96.3327	96.1366	94.0299
	-3.05552	83.5862	84.0164	91.9523	81.3559	87.8425	79.0017	87.6033	88.2292	89.3333	92.576	94.9686	92.1861
	-2.79588	84	84.8361	88.9717	83.3898	88.0137	84.8537	87.5	88.3333	86.5641	91.771	96.7655	93.3275
	-2.69897	74.2069	76.6393	76.155	82.8814	86.8151	80.0344	86.0537	84.7917	80.1026	93.5599	91.4645	88.4987
	-2.55284	53.2414	61.4754	67.9583	71.3559	71.4041	81.2392	74.4835	77.7083	79.8974	81.4848	86.4331	85.1624
	-2.4437	52.9655	56.4208	56.7809	66.2712	68.4932	66.4372	75.7231	71.3542	76.5128	82.3792	84.4564	84.3723
	-2.3098	25.563	24.68	23.89	52.3729	53.0822	51.2909	64.6694	64.5833	63.3846	70.7513	69.0925	65.4083
	-2.18046	12.598	13.687	14.985	41.1864	36.4726	36.833	41.8388	45.625	45.2308	52.8623	59.9281	58.9991
	-2.05552	0.827586	1.36612	0.894188	27.4576	26.3699	27.883	39.876	40.2083	36.9231	57.5134	54.8967	56.1896
	-1.79588	1.65517	1.36612	1.19225	0.508475	0.513699	0.516351	12.6033	12.1875	11.1795	53.7567	51.1231	48.0246
OD600	0	0.687	0.684	0.678	0.822	0.832	0.768	1.072	1.069	1.082	1.23	1.225	1.253
	-4.55284	0.687	0.663	0.595	0.802	0.865	0.778	1.064	1.066	1.077	1.226	1.25	1.246
	-4.3098	0.691	0.688	0.597	0.823	0.852	0.781	1.079	1.029	1.088	1.251	1.234	1.275
	-4.05552	0.649	0.672	0.686	0.782	0.8132	0.756	1.072	1.074	1.036	1.262	1.228	1.234
	-3.79588	0.607	0.618	0.664	0.751	0.82	0.741	1.013	1.025	1.039	1.181	1.212	1.213
	-3.55284	0.618	0.642	0.686	0.7841	0.787	0.742	1.023	1.018	1.006	1.193	1.186	1.212
	-3.3098	0.585	0.615	0.638	0.772	0.787	0.711	1.009	1.006	0.99	1.189	1.18	1.183
	-3.05552	0.574	0.574	0.623	0.668	0.73	0.606	0.955	0.954	0.98	1.147	1.169	1.162
	-2.79588	0.577	0.58	0.603	0.685	0.732	0.651	0.954	0.954	0.948	1.137	1.188	1.176
	-2.69897	0.509	0.524	0.516	0.681	0.722	0.614	0.938	0.919	0.887	1.159	1.128	1.12
	-2.55284	0.365	0.42	0.46	0.586	0.594	0.623	0.828	0.853	0.886	1.023	1.072	1.081
	-2.4437	0.363	0.386	0.385	0.544	0.569	0.51	0.84	0.793	0.85	1.031	1.052	1.074
	-2.3098	0.176	0.169	0.162	0.431	0.441	0.393	0.731	0.726	0.725	0.904	0.881	0.879
	-2.18046	0.086	0.094	0.102	0.338	0.303	0.282	0.516	0.55	0.553	0.703	0.782	0.787
	-2.05552	0.006	0.01	0.006	0.225	0.219	0.214	0.496	0.496	0.47	0.757	0.723	0.752
	-1.79588	0.0114	0.009	0.008	0.004	0.004	0.004	0.23	0.223	0.215	0.715	0.682	0.66
